# Supplementary material for: 3-Amino-1H-1,2,4-triazole-5(4H)-thione–4,4′-bipyridine (1/1)
Source: Acta Crystallogr Sect E Struct Rep Online. 2012 Sep 8;68(Pt 10):o2885. doi: 10.1107/S1600536812037671 (PMC3470238; doi:10.1107/S1600536812037671)
Supplement: Supplementary file 2 [file e-68-o2885-Isup2.hkl]

# 
# h,k,l, Fc-squared, Fo-squared, sigma(Fo-squared) and status flag 
# 
data_I
_shelx_title ' 111114e in  P21/c' 
_shelx_refln_list_code          4 
_shelx_F_calc_maximum      256.85 
_exptl_crystal_F_000       568.00 
_reflns_d_resolution_high  0.8405 
 
loop_ 
 _symmetry_equiv_pos_as_xyz 
 'x, y, z' 
 '-x, y+1/2, -z+1/2' 
 '-x, -y, -z' 
 'x, -y-1/2, z-1/2' 
 
_cell_length_a    13.5151 
_cell_length_b     6.9680 
_cell_length_c    16.5529 
_cell_angle_alpha  90.000 
_cell_angle_beta  122.385 
_cell_angle_gamma  90.000 
 
_shelx_F_squared_multiplier     1.000 
 
loop_ 
 _refln_index_h 
 _refln_index_k 
 _refln_index_l 
 _refln_F_squared_calc 
 _refln_F_squared_meas 
 _refln_F_squared_sigma 
 _refln_observed_status 
   2   0   0      448.37      393.44     12.70 o 
   3   0   0     2012.17     2083.30     59.54 o 
   4   0   0      114.72      143.33      7.35 o 
   5   0   0      217.23      195.99      9.70 o 
   6   0   0     1169.18     1229.25     39.38 o 
   7   0   0       54.93       52.02      6.72 o 
   8   0   0      761.51      808.41     29.95 o 
   9   0   0       95.76      116.75      9.98 o 
  10   0   0      698.22      696.55     28.92 o 
  11   0   0      157.10      143.79     12.45 o 
  12   0   0       40.03       30.85      8.29 o 
  13   0   0        8.35        0.72      7.23 o 
   1   1   0       52.54       79.96      2.22 o 
   2   1   0      989.09     1045.75     18.14 o 
   3   1   0      399.64      358.55      6.34 o 
   4   1   0     1077.52     1142.95     20.72 o 
   5   1   0     2069.77     2071.03     36.03 o 
   6   1   0      793.93      812.86     16.53 o 
   7   1   0       88.16       58.80      4.51 o 
   8   1   0      137.47      149.15      7.42 o 
   9   1   0      260.18      266.62     11.18 o 
  10   1   0        0.33       -5.37      3.84 o 
  11   1   0      273.52      255.55     11.74 o 
  12   1   0        0.50       -5.49      4.28 o 
  13   1   0       77.77      105.33     11.62 o 
   0   2   0     7332.67     7235.85    143.90 o 
   1   2   0     8470.35     8158.18    114.55 o 
   2   2   0     2505.64     2382.92     93.60 o 
   3   2   0        0.13       -0.51      0.92 o 
   4   2   0      799.98      780.54     15.23 o 
   5   2   0      572.99      633.91     11.25 o 
   6   2   0      196.09      161.74     11.36 o 
   7   2   0       14.44       12.37      2.52 o 
   8   2   0       75.66       72.99      4.54 o 
   9   2   0       92.81       82.84      6.39 o 
  10   2   0       51.94       62.71      6.83 o 
  11   2   0      270.08      278.61     12.33 o 
  12   2   0       35.92       47.82      7.15 o 
  13   2   0       80.33       94.67      9.42 o 
   1   3   0      333.00      284.86      5.90 o 
   2   3   0      111.39       71.18      2.67 o 
   3   3   0      104.23       96.84      3.21 o 
   4   3   0      145.02      136.84      4.09 o 
   5   3   0       15.89       11.35      1.92 o 
   6   3   0      157.61      149.15      4.26 o 
   7   3   0      498.09      509.66     17.10 o 
   8   3   0       69.31       75.73      4.78 o 
   9   3   0       11.28       11.41      3.37 o 
  10   3   0        2.44       -0.72      4.14 o 
  11   3   0        8.64        8.11      4.90 o 
  12   3   0        3.97        7.27      5.12 o 
   0   4   0     5505.28     6369.32    128.70 o 
   1   4   0      237.20      245.31      6.12 o 
   2   4   0       52.96       50.87      4.26 o 
   3   4   0      178.33      180.89      5.27 o 
   4   4   0      124.29      132.94      4.42 o 
   5   4   0       51.72       52.46      3.33 o 
   6   4   0       38.03       40.02      3.29 o 
   7   4   0        3.06        1.46      2.26 o 
   8   4   0        0.42       -2.98      2.22 o 
   9   4   0        2.52        4.66      3.21 o 
  10   4   0      124.14      124.16      9.15 o 
  11   4   0       14.71       13.49      5.53 o 
   1   5   0       60.72       59.53      3.67 o 
   2   5   0      266.89      242.18      6.53 o 
   3   5   0        1.21       -0.69      1.90 o 
   4   5   0      174.53      156.07      5.26 o 
   5   5   0       11.65       10.88      3.23 o 
   6   5   0       43.47       46.76      6.90 o 
   7   5   0        2.08       -3.89      3.92 o 
   8   5   0       10.20       10.28      3.43 o 
   9   5   0        3.04        1.72      2.98 o 
  10   5   0       12.42        5.35      3.81 o 
   0   6   0      813.31      765.06     20.96 o 
   1   6   0      691.60      673.78     14.05 o 
   2   6   0      140.16      126.98      6.26 o 
   3   6   0       37.87       39.62      4.67 o 
   4   6   0        0.63       -0.79      3.21 o 
   5   6   0       64.29       77.26      7.64 o 
   6   6   0       28.57       27.18      4.57 o 
   7   6   0        3.42        2.56      3.34 o 
   8   6   0        0.50       -2.86      3.11 o 
   9   6   0       68.95       76.15      9.09 o 
   1   7   0        8.62        9.45      3.58 o 
   2   7   0        4.26        5.91      3.23 o 
   3   7   0       59.84       81.65      6.58 o 
   4   7   0      114.52      111.56      6.62 o 
   5   7   0        0.58        1.20      3.52 o 
   6   7   0        0.15       -0.24      3.77 o 
   7   7   0        9.21        5.27      4.09 o 
   0   8   0       49.53       65.47     11.17 o 
   1   8   0       49.44       55.71      7.35 o 
   2   8   0        2.13       10.17      5.26 o 
   3   8   0        5.24        3.99      7.50 o 
 -13   1   1        0.51       -6.58      4.39 o 
 -12   1   1       81.12       68.83      7.83 o 
 -11   1   1       71.35       63.05      7.16 o 
 -10   1   1        2.11       -2.38      3.43 o 
  -9   1   1      112.16      112.32      6.79 o 
  -8   1   1       59.09       62.00      4.84 o 
  -7   1   1      369.59      444.51     15.22 o 
  -6   1   1     1532.01     1749.68     31.22 o 
  -5   1   1       31.83       32.92      2.37 o 
  -4   1   1       48.82       53.28      2.02 o 
  -3   1   1      778.24      830.79     10.44 o 
  -2   1   1     2159.93     2182.85     31.59 o 
  -1   1   1        5.79        3.67      0.65 o 
   0   1   1      592.36      556.83      8.49 o 
   1   1   1     2108.08     2164.83     44.84 o 
   2   1   1      424.39      439.82      8.71 o 
   3   1   1      815.08      832.52     12.99 o 
   4   1   1        1.33        0.04      1.26 o 
   5   1   1      569.89      525.38     36.02 o 
   6   1   1      271.63      276.69      9.41 o 
   7   1   1      232.07      249.25      9.35 o 
   8   1   1      273.12      285.77     10.85 o 
   9   1   1       58.45       64.37      6.86 o 
  10   1   1        0.10       -2.79      7.08 o 
  11   1   1        4.62       -5.24      3.98 o 
  12   1   1        2.50       -0.42      4.85 o 
  13   1   1        0.07       -7.21      5.05 o 
 -13   2   1       19.25       17.88      7.03 o 
 -12   2   1       62.94       84.47     15.98 o 
 -11   2   1       86.82       94.72      8.33 o 
 -10   2   1       52.54       62.43     12.15 o 
  -9   2   1       71.22       69.48      4.98 o 
  -8   2   1      201.55      203.36     13.13 o 
  -7   2   1       77.44       70.04      3.94 o 
  -6   2   1        2.75        1.96      1.71 o 
  -5   2   1      158.23      169.78      4.47 o 
  -4   2   1      581.66      655.09     10.96 o 
  -3   2   1        0.04        3.54      0.94 o 
  -2   2   1       93.86       91.29      6.46 o 
  -1   2   1    65973.59    68880.49    968.95 o 
   0   2   1      348.62      288.77      7.35 o 
   1   2   1       22.72        8.40      2.55 o 
   2   2   1     5681.70     5786.60    148.22 o 
   3   2   1      382.91      398.97      7.63 o 
   4   2   1      916.38      970.56     16.09 o 
   5   2   1        1.66        0.36      1.35 o 
   6   2   1      188.21      169.18      5.98 o 
   7   2   1       28.27       18.43      3.61 o 
   8   2   1       38.00       32.04      4.93 o 
   9   2   1     1054.37     1076.13     27.83 o 
  10   2   1      985.90     1002.67     27.16 o 
  11   2   1       56.89       62.36      7.45 o 
  12   2   1        4.60        5.31      4.78 o 
 -13   3   1       42.81       40.56      7.31 o 
 -12   3   1       53.19       55.71      7.33 o 
 -11   3   1       81.86       93.69     12.48 o 
 -10   3   1       26.05       27.12      4.34 o 
  -9   3   1      286.71      280.22      9.32 o 
  -8   3   1        8.79        8.89      2.68 o 
  -7   3   1       11.03       11.16      1.90 o 
  -6   3   1      317.26      309.86      8.24 o 
  -5   3   1      275.77      315.52      6.96 o 
  -4   3   1       43.77       30.19      2.07 o 
  -3   3   1       15.13       20.72      1.80 o 
  -2   3   1       44.58       33.44      2.12 o 
  -1   3   1     2155.90     2083.39     33.08 o 
   0   3   1       21.47       14.87      1.66 o 
   1   3   1     1509.88     1484.21     22.74 o 
   2   3   1      278.20      253.15      5.61 o 
   3   3   1     1167.27     1189.24     19.13 o 
   4   3   1      151.28      143.35      7.38 o 
   5   3   1     1288.12     1374.65     29.16 o 
   6   3   1       23.34       27.38      2.57 o 
   7   3   1       50.88       53.45      3.40 o 
   8   3   1        0.02       -2.92      2.13 o 
   9   3   1        5.12        0.33      3.00 o 
  10   3   1       61.05       55.11      7.25 o 
  11   3   1        1.07       -0.63      5.07 o 
  12   3   1        0.23        1.89      5.07 o 
 -12   4   1       11.40       -0.59      5.09 o 
 -11   4   1       57.47       68.33      8.79 o 
 -10   4   1      232.33      234.73      9.24 o 
  -9   4   1        9.04        8.20      3.23 o 
  -8   4   1       40.34       33.11      3.74 o 
  -7   4   1      210.59      182.79      5.93 o 
  -6   4   1        2.74       -0.19      2.05 o 
  -5   4   1        8.73        7.04      1.83 o 
  -4   4   1      436.37      399.85      8.44 o 
  -3   4   1     1020.36     1023.18     17.17 o 
  -2   4   1     4692.21     4933.99     71.29 o 
  -1   4   1     3038.11     3213.84     49.31 o 
   0   4   1      675.26      630.04     11.51 o 
   1   4   1       63.38       51.64      3.11 o 
   2   4   1     1147.31     1112.24     18.43 o 
   3   4   1        0.30        0.77      2.31 o 
   4   4   1      860.26      857.50     15.35 o 
   5   4   1        0.15       -0.69      1.57 o 
   6   4   1       95.37       88.37      4.68 o 
   7   4   1        0.01       -0.98      1.79 o 
   8   4   1       12.70        7.43      2.82 o 
   9   4   1      231.36      206.42     13.36 o 
  10   4   1      541.12      575.53     43.70 o 
  11   4   1       39.82       31.51      8.76 o 
 -11   5   1       40.84       45.02      8.83 o 
 -10   5   1        0.13       -0.83      3.20 o 
  -9   5   1       83.17       91.88      5.51 o 
  -8   5   1       71.60       87.73      8.33 o 
  -7   5   1      145.48      140.87      8.27 o 
  -6   5   1        6.82        3.70      2.93 o 
  -5   5   1        1.28       -1.71      2.32 o 
  -4   5   1        5.72        2.72      2.58 o 
  -3   5   1        3.32        1.59      1.95 o 
  -2   5   1        8.71       12.57      2.40 o 
  -1   5   1      204.67      234.59      6.31 o 
   0   5   1       14.30        9.52      3.13 o 
   1   5   1       23.98       35.93      3.15 o 
   2   5   1       86.19       69.59      3.62 o 
   3   5   1      750.97      745.75     14.16 o 
   4   5   1       30.27       38.14      3.45 o 
   5   5   1       24.69       22.52      3.68 o 
   6   5   1      123.89      121.19      7.41 o 
   7   5   1      156.42      169.14      6.45 o 
   8   5   1       11.66       17.08      3.80 o 
   9   5   1       13.51       17.05      3.96 o 
  10   5   1        2.58        2.42      4.08 o 
  -9   6   1       46.62       48.22      5.30 o 
  -8   6   1       24.90       23.64      4.31 o 
  -7   6   1       13.75        8.71      3.83 o 
  -6   6   1       11.08       18.29      3.94 o 
  -5   6   1       19.29       13.82      3.70 o 
  -4   6   1       70.40       69.24      6.66 o 
  -3   6   1       80.04       91.04      5.98 o 
  -2   6   1      576.60      591.39     19.57 o 
  -1   6   1       72.04       77.36      4.41 o 
   0   6   1        0.30       -1.71      2.45 o 
   1   6   1        5.20        1.04      3.76 o 
   2   6   1        5.62       -1.08      2.39 o 
   3   6   1       86.44       82.62      5.72 o 
   4   6   1       75.27       84.99      5.87 o 
   5   6   1       34.19       39.70      4.90 o 
   6   6   1       83.14       93.05      6.62 o 
   7   6   1        1.15       -4.12      3.35 o 
   8   6   1        2.74        3.75      3.46 o 
  -7   7   1       40.16       46.83      5.83 o 
  -6   7   1        1.19        1.22      3.57 o 
  -5   7   1       66.99       71.30      6.50 o 
  -4   7   1        1.04       -0.45      3.17 o 
  -3   7   1       64.87       75.07      6.23 o 
  -2   7   1        1.78        6.39      3.32 o 
  -1   7   1        0.33       -0.30      3.05 o 
   0   7   1        3.42       -4.23      3.66 o 
   1   7   1        1.93       -4.91      3.27 o 
   2   7   1        9.10       10.57      3.58 o 
   3   7   1       14.85       15.60      3.80 o 
   4   7   1       14.25       11.01      4.05 o 
   5   7   1        0.60       -4.92      3.28 o 
   6   7   1        7.04        3.24      3.65 o 
  -3   8   1       66.45       67.73      8.31 o 
  -2   8   1       90.80       94.57      8.78 o 
  -1   8   1       63.40       54.83      7.49 o 
   0   8   1       54.63       58.17      7.79 o 
   1   8   1        6.62        7.08      7.25 o 
   2   8   1        0.82       -1.06      4.77 o 
   3   8   1       10.14        9.17      5.58 o 
 -14   0   2        0.73       -8.40      6.54 o 
 -13   0   2      319.48      358.61     20.92 o 
 -12   0   2       13.93        6.44      6.37 o 
 -11   0   2      444.18      495.43     23.15 o 
 -10   0   2      267.05      268.90     15.25 o 
  -9   0   2      855.91      980.84     34.71 o 
  -8   0   2      257.80      272.27     13.51 o 
  -7   0   2       33.16       59.17      5.83 o 
  -6   0   2      879.33      951.55     18.38 o 
  -5   0   2     7590.26     8052.86    201.47 o 
  -4   0   2      607.98      633.38     12.03 o 
  -3   0   2      635.69      691.50     12.45 o 
  -2   0   2    28501.08    23466.49    689.53 o 
   1   0   2    14841.43    14502.46    394.58 o 
   2   0   2     1989.20     2072.56     59.19 o 
   3   0   2     3375.32     3443.88     97.21 o 
   4   0   2     1281.73     1421.11     43.58 o 
   5   0   2       15.84       11.17      3.84 o 
   6   0   2      485.20      503.88     20.30 o 
   7   0   2      147.48      161.44     10.64 o 
   8   0   2     2140.19     2145.73     67.64 o 
   9   0   2     4036.82     4288.42    127.13 o 
  10   0   2      458.08      457.06     22.53 o 
  11   0   2       90.13       83.49     11.56 o 
  12   0   2        5.60        2.33      6.65 o 
 -14   1   2       54.55       53.98      7.80 o 
 -13   1   2       10.07       13.63      5.33 o 
 -12   1   2      400.42      414.32     15.28 o 
 -11   1   2      111.89      118.70      8.11 o 
 -10   1   2      459.18      472.54     15.19 o 
  -9   1   2      332.40      360.27     10.07 o 
  -8   1   2       15.53       10.93      2.41 o 
  -7   1   2       81.86      100.54      4.33 o 
  -6   1   2      275.92      363.40      8.77 o 
  -5   1   2      445.34      417.11      7.05 o 
  -4   1   2      445.29      491.45      7.65 o 
  -3   1   2     2201.84     2282.24     26.45 o 
  -2   1   2     1731.93     1789.24     26.01 o 
  -1   1   2       53.38       76.07      2.20 o 
   0   1   2     2296.74     2112.75     48.70 o 
   1   1   2     8765.37     8774.38    153.33 o 
   2   1   2     1663.18     1642.96     33.92 o 
   3   1   2      603.88      604.14     11.46 o 
   4   1   2     1801.00     1803.34     38.29 o 
   5   1   2      840.39      883.24     28.85 o 
   6   1   2       28.70       30.11      3.91 o 
   7   1   2        1.15       -1.53      2.86 o 
   8   1   2       58.70       62.88      6.46 o 
   9   1   2       37.80       51.47      7.70 o 
  10   1   2       24.83       26.81      5.59 o 
  11   1   2       15.11       13.14      5.24 o 
  12   1   2       12.97        6.41      5.12 o 
 -13   2   2       42.90       42.30      7.04 o 
 -12   2   2        2.54       -0.52      4.47 o 
 -11   2   2       56.82       45.83      6.32 o 
 -10   2   2       55.27       52.28      4.87 o 
  -9   2   2      113.26      101.85      5.26 o 
  -8   2   2        5.62       11.96      4.19 o 
  -7   2   2      211.87      213.81      8.64 o 
  -6   2   2      781.69      780.76     13.53 o 
  -5   2   2      754.21      840.87     16.69 o 
  -4   2   2       75.66       66.01      1.92 o 
  -3   2   2     2318.02     2380.47     31.32 o 
  -2   2   2     2407.76     2353.79     30.77 o 
  -1   2   2      499.85      462.18      7.67 o 
   0   2   2     1110.21     1161.67     18.56 o 
   1   2   2     2166.85     1952.51     28.80 o 
   2   2   2     1154.10     1239.87     20.74 o 
   3   2   2      286.87      246.46      6.31 o 
   4   2   2      159.41      153.52      3.93 o 
   5   2   2       25.42       22.58      2.41 o 
   6   2   2      130.97      136.29      6.71 o 
   7   2   2        3.08        1.48      2.96 o 
   8   2   2     1321.67     1341.97     36.30 o 
   9   2   2      199.93      229.68     10.60 o 
  10   2   2       16.15       16.24      5.18 o 
  11   2   2       24.00       33.27      6.41 o 
  12   2   2        3.88        7.20      5.16 o 
 -13   3   2       13.81       10.86      5.58 o 
 -12   3   2        9.07       15.57      4.28 o 
 -11   3   2        0.06       -4.04      2.76 o 
 -10   3   2      137.26      136.70      6.74 o 
  -9   3   2        1.21       -0.95      2.42 o 
  -8   3   2      280.83      279.80     10.87 o 
  -7   3   2      172.82      173.87      4.56 o 
  -6   3   2       33.48       34.87      4.49 o 
  -5   3   2      223.22      251.28      5.72 o 
  -4   3   2       23.93       41.81      3.07 o 
  -3   3   2        9.75        5.54      1.99 o 
  -2   3   2      187.57      204.03      4.22 o 
  -1   3   2      848.81      770.77     11.41 o 
   0   3   2     1027.01      954.55     13.68 o 
   1   3   2      101.57       98.95      2.61 o 
   2   3   2      530.01      547.19      9.99 o 
   3   3   2      157.48      178.27      4.86 o 
   4   3   2        6.91        6.59      1.77 o 
   5   3   2      105.15       93.24      4.45 o 
   6   3   2      270.45      270.62     12.50 o 
   7   3   2      100.40      106.15      8.45 o 
   8   3   2       11.32        8.53      3.42 o 
   9   3   2        0.88        2.78      3.51 o 
  10   3   2       29.33       26.24      5.99 o 
  11   3   2       29.04       36.77      6.68 o 
 -12   4   2        8.91        7.58      4.03 o 
 -11   4   2       43.10       35.57      5.12 o 
 -10   4   2       26.15       17.71      3.95 o 
  -9   4   2        0.22       -0.41      2.59 o 
  -8   4   2        7.64        3.30      2.42 o 
  -7   4   2       14.46        7.57      2.51 o 
  -6   4   2       15.22       15.12      2.81 o 
  -5   4   2       52.97       52.82      4.35 o 
  -4   4   2      106.89      114.07      3.95 o 
  -3   4   2     1185.82     1159.45     18.95 o 
  -2   4   2     3174.28     3373.36     49.61 o 
  -1   4   2       36.66       33.45      3.56 o 
   0   4   2       41.76       42.32      3.75 o 
   1   4   2      687.38      672.13     12.24 o 
   2   4   2      320.30      315.43      7.20 o 
   3   4   2       14.54       11.85      2.07 o 
   4   4   2        5.33        5.49      1.87 o 
   5   4   2       96.54       90.45      4.12 o 
   6   4   2       31.75       35.96      3.16 o 
   7   4   2        1.03        3.41      2.31 o 
   8   4   2       78.38       83.16      5.51 o 
   9   4   2      257.00      261.83     33.82 o 
  10   4   2       59.41       75.75     21.82 o 
 -11   5   2        1.39        3.54      3.69 o 
 -10   5   2       43.80       39.05      5.32 o 
  -9   5   2      162.29      162.30      6.47 o 
  -8   5   2       35.90       40.38      4.35 o 
  -7   5   2       15.31        9.46      4.12 o 
  -6   5   2      201.54      198.24     11.76 o 
  -5   5   2        1.80        1.51      2.93 o 
  -4   5   2        0.14       -1.78      2.12 o 
  -3   5   2        7.42        2.34      2.38 o 
  -2   5   2      220.82      219.97      6.04 o 
  -1   5   2       29.81       31.39      3.00 o 
   0   5   2        1.09       -0.40      1.88 o 
   1   5   2        0.00        0.52      1.84 o 
   2   5   2      128.91      144.72      5.05 o 
   3   5   2       30.11       29.25      3.10 o 
   4   5   2      100.24       90.77      4.27 o 
   5   5   2       49.84       51.39      3.99 o 
   6   5   2        4.75        5.60      3.03 o 
   7   5   2        0.18       -3.81      2.54 o 
   8   5   2      115.81       97.83      8.63 o 
   9   5   2        4.78        2.95      4.24 o 
 -10   6   2        0.70        1.97      3.48 o 
  -9   6   2       48.53       59.29      5.72 o 
  -8   6   2        0.03       -2.98      3.06 o 
  -7   6   2        3.07       -2.97      2.89 o 
  -6   6   2       93.46       83.44      5.63 o 
  -5   6   2        8.53        2.92      3.15 o 
  -4   6   2      265.76      229.41     10.19 o 
  -3   6   2      471.09      471.84     17.69 o 
  -2   6   2      261.48      253.89      8.58 o 
  -1   6   2       10.48        7.06      3.12 o 
   0   6   2      241.19      228.97      6.91 o 
   1   6   2       64.75       65.76      4.37 o 
   2   6   2       61.47       68.63      4.36 o 
   3   6   2       81.12       76.92      5.52 o 
   4   6   2       25.40       17.17      3.90 o 
   5   6   2        9.27        6.40      3.29 o 
   6   6   2       48.38       55.13      5.84 o 
   7   6   2       48.07       53.33     10.32 o 
   8   6   2      316.70      305.59     12.20 o 
  -8   7   2       53.20       63.80      8.27 o 
  -7   7   2        4.89        5.52      3.68 o 
  -6   7   2        5.09       -0.08      3.31 o 
  -5   7   2       60.43       73.55      6.39 o 
  -4   7   2        9.52        8.06      3.80 o 
  -3   7   2        9.57        9.38      3.62 o 
  -2   7   2       50.64       65.54      5.77 o 
  -1   7   2        3.99        1.26      3.23 o 
   0   7   2        1.45       -4.37      2.91 o 
   1   7   2       15.92       23.74      5.36 o 
   2   7   2       51.79       53.20      5.42 o 
   3   7   2       69.68       77.83     10.17 o 
   4   7   2        0.09       -4.59      3.06 o 
   5   7   2        6.56        5.46      3.80 o 
   6   7   2       23.65       26.80      5.04 o 
  -4   8   2        0.01       -0.43      4.37 o 
  -3   8   2      100.18       98.58      8.48 o 
  -2   8   2        6.55       12.34      5.35 o 
  -1   8   2        4.47        4.72      6.44 o 
   0   8   2       24.58       24.83     10.42 o 
   1   8   2        4.23        0.79      4.77 o 
   2   8   2        1.71        1.84      5.60 o 
 -14   1   3       41.24       44.29     10.33 o 
 -13   1   3       33.97       27.52      6.20 o 
 -12   1   3       73.58       72.21      7.50 o 
 -11   1   3        4.04       -0.38      3.65 o 
 -10   1   3      227.28      213.00      8.77 o 
  -9   1   3       40.87       34.93      3.54 o 
  -8   1   3       47.34       42.84      2.75 o 
  -7   1   3     1387.78     1575.22     22.45 o 
  -6   1   3        8.50        7.26      1.26 o 
  -5   1   3       10.62       10.45      1.20 o 
  -4   1   3       46.95       36.14      1.49 o 
  -3   1   3      119.83      105.90      2.53 o 
  -2   1   3       49.12       40.08      1.95 o 
  -1   1   3     1134.34      969.94     17.06 o 
   0   1   3     5424.29     5109.74     82.56 o 
   1   1   3      809.28      812.86     14.74 o 
   2   1   3       73.83       63.21      4.39 o 
   3   1   3     1080.28     1205.93     24.34 o 
   4   1   3      415.52      440.96     19.85 o 
   5   1   3      146.75      150.03     12.22 o 
   6   1   3       35.88       25.52      3.89 o 
   7   1   3      652.34      647.98     18.32 o 
   8   1   3        0.89        2.26      3.96 o 
   9   1   3       57.30       57.61      9.91 o 
  10   1   3       11.80       12.08      4.80 o 
  11   1   3       23.56       26.53      6.03 o 
  12   1   3        2.70       -4.64      4.63 o 
 -14   2   3       80.35       85.07     10.15 o 
 -13   2   3        3.25        4.32      4.62 o 
 -12   2   3      166.91      150.46      7.28 o 
 -11   2   3      625.78      627.01     17.35 o 
 -10   2   3       19.84       21.08      3.58 o 
  -9   2   3      171.87      182.93      7.10 o 
  -8   2   3      257.06      263.65      6.66 o 
  -7   2   3      345.74      384.54      7.40 o 
  -6   2   3     1512.56     1639.26     23.02 o 
  -5   2   3      726.84      676.44     11.60 o 
  -4   2   3      786.98      774.27     12.92 o 
  -3   2   3      608.89      760.22     12.41 o 
  -2   2   3     1755.13     1702.26     22.59 o 
  -1   2   3       72.52       63.17      1.83 o 
   0   2   3     2363.89     2320.22     39.33 o 
   1   2   3     1915.17     2014.35     29.91 o 
   2   2   3       24.51       12.61      1.73 o 
   3   2   3      448.39      448.28     10.06 o 
   4   2   3     1238.19     1300.79     48.58 o 
   5   2   3      193.15      191.00      7.49 o 
   6   2   3      521.84      528.18     26.66 o 
   7   2   3      342.40      334.69     30.11 o 
   8   2   3     2256.85     2348.54     79.03 o 
   9   2   3      240.51      247.67     11.17 o 
  10   2   3      367.56      356.67     14.32 o 
  11   2   3       16.67        8.76      5.13 o 
 -13   3   3      132.77      134.65      7.48 o 
 -12   3   3      121.25      125.79      6.92 o 
 -11   3   3       37.66       37.77      4.56 o 
 -10   3   3     1044.41     1076.74     23.10 o 
  -9   3   3      201.70      205.10      9.19 o 
  -8   3   3        3.16        2.18      2.83 o 
  -7   3   3     1125.59     1213.79     25.96 o 
  -6   3   3      448.36      417.87     13.09 o 
  -5   3   3        9.68        6.97      1.04 o 
  -4   3   3      781.78      839.65     12.56 o 
  -3   3   3      105.38       74.44      2.39 o 
  -2   3   3      174.66      167.29      3.68 o 
  -1   3   3      463.81      421.62      7.00 o 
   0   3   3     1041.70     1057.72     17.58 o 
   1   3   3       82.34       75.13      2.33 o 
   2   3   3      782.98      801.12     16.66 o 
   3   3   3      168.61      163.29      6.04 o 
   4   3   3      194.05      172.22      6.64 o 
   5   3   3      407.95      413.40      8.22 o 
   6   3   3       39.62       42.38      4.38 o 
   7   3   3      494.81      504.71     19.96 o 
   8   3   3       31.96       36.81      7.05 o 
   9   3   3       53.03       55.36      7.36 o 
  10   3   3       11.45        8.43      4.11 o 
  11   3   3      169.18      160.85     11.06 o 
 -13   4   3       52.26       52.50      6.22 o 
 -12   4   3        9.76        6.11      3.85 o 
 -11   4   3       73.35       85.31      6.32 o 
 -10   4   3       58.52       46.19      7.33 o 
  -9   4   3      129.74      130.17      6.38 o 
  -8   4   3       28.79       24.54      3.24 o 
  -7   4   3     1004.47      994.06     17.28 o 
  -6   4   3        7.46        5.83      2.56 o 
  -5   4   3       64.30       61.05      3.84 o 
  -4   4   3       46.95       55.02      2.81 o 
  -3   4   3      219.74      245.57      5.89 o 
  -2   4   3      255.66      201.62      4.78 o 
  -1   4   3     1769.77     1793.33     24.85 o 
   0   4   3        2.36        0.81      1.81 o 
   1   4   3      527.49      487.98      9.68 o 
   2   4   3        1.00        1.00      1.52 o 
   3   4   3       61.50       54.39      3.29 o 
   4   4   3      240.39      232.38      6.49 o 
   5   4   3      353.80      363.86     18.35 o 
   6   4   3      117.77      127.63      6.78 o 
   7   4   3     1544.34     1710.21     53.66 o 
   8   4   3        4.95        0.28      3.44 o 
   9   4   3      154.16      147.93      9.40 o 
  10   4   3       10.19        2.38      5.36 o 
 -11   5   3        2.97        0.35      3.58 o 
 -10   5   3       23.16       29.79      4.87 o 
  -9   5   3       69.07       67.29      5.27 o 
  -8   5   3       82.54       93.33      5.72 o 
  -7   5   3       15.16       11.74      3.49 o 
  -6   5   3      610.26      626.89     15.06 o 
  -5   5   3      165.87      154.71      6.46 o 
  -4   5   3       63.05       74.48      4.48 o 
  -3   5   3        2.08       -3.09      2.17 o 
  -2   5   3      260.00      278.22      6.98 o 
  -1   5   3      447.89      444.66      9.47 o 
   0   5   3      269.27      259.88      6.77 o 
   1   5   3        3.96        3.18      2.05 o 
   2   5   3      293.82      300.59      7.64 o 
   3   5   3       98.44       95.45      4.46 o 
   4   5   3       35.57       32.00      3.38 o 
   5   5   3        2.72        2.63      2.36 o 
   6   5   3        7.54        4.56      3.23 o 
   7   5   3       31.36       27.01      4.23 o 
   8   5   3       28.74       23.70      7.64 o 
   9   5   3       10.33       10.28      5.95 o 
 -10   6   3        4.85       -1.02      4.06 o 
  -9   6   3        6.38        6.89      3.52 o 
  -8   6   3        0.31       -2.40      3.07 o 
  -7   6   3       44.07       47.49      5.17 o 
  -6   6   3        0.71       -1.32      2.82 o 
  -5   6   3       24.20       26.99      4.23 o 
  -4   6   3      122.96      118.16      6.15 o 
  -3   6   3      362.53      355.85     10.49 o 
  -2   6   3        9.08       11.00      4.83 o 
  -1   6   3       40.31       44.47      4.51 o 
   0   6   3       12.85       12.10      2.80 o 
   1   6   3        5.86       -0.84      2.32 o 
   2   6   3        3.18       -2.25      2.36 o 
   3   6   3       13.82       14.48      3.18 o 
   4   6   3        2.97        1.79      4.49 o 
   5   6   3       51.49       59.83      6.30 o 
   6   6   3       23.63       28.33      5.63 o 
   7   6   3       54.29       68.96      5.79 o 
  -8   7   3       14.19       15.59      5.45 o 
  -7   7   3       15.88       12.08      5.11 o 
  -6   7   3        0.80        3.45      4.37 o 
  -5   7   3        3.24       -4.26      3.11 o 
  -4   7   3       20.30       27.47      4.59 o 
  -3   7   3       40.43       35.28      4.80 o 
  -2   7   3        0.19        0.29      3.15 o 
  -1   7   3       19.59       15.07      3.93 o 
   0   7   3       59.16       83.71      6.29 o 
   1   7   3       13.21        7.11      4.14 o 
   2   7   3        2.89        6.31      4.48 o 
   3   7   3        7.34        8.22      3.90 o 
   4   7   3       10.30        2.50      3.74 o 
   5   7   3        0.12       -0.49      3.48 o 
  -4   8   3        4.23        3.63      4.41 o 
  -3   8   3       87.90       88.15      8.68 o 
  -2   8   3        0.26        1.17      4.61 o 
  -1   8   3       18.25        6.24      7.78 o 
   0   8   3        0.71       -7.26      6.54 o 
   1   8   3        5.28       -5.69      6.58 o 
 -15   0   4        1.60       -9.01      6.31 o 
 -14   0   4        1.27       -7.86      5.24 o 
 -13   0   4        1.79       -6.96      5.35 o 
 -12   0   4      756.11      747.55     30.62 o 
 -11   0   4      234.56      270.48     15.49 o 
 -10   0   4       26.18       23.74      4.25 o 
  -9   0   4     1165.12     1166.26     23.17 o 
  -8   0   4      116.16      127.92      4.92 o 
  -7   0   4      117.46      186.10      5.58 o 
  -6   0   4      225.41      240.84      6.12 o 
  -5   0   4     3084.64     3261.74     54.96 o 
  -4   0   4       22.19       26.65      1.58 o 
  -3   0   4     2683.31     2743.53     47.58 o 
  -2   0   4     2332.43     2180.06     64.42 o 
  -1   0   4      274.94      218.49      5.64 o 
   0   0   4     2340.37     2134.49     40.17 o 
   1   0   4     1318.48     1314.25     38.80 o 
   2   0   4       49.27       53.06      4.42 o 
   3   0   4     6489.70     6771.93    188.09 o 
   4   0   4      138.94      185.82     10.16 o 
   5   0   4     1361.01     1447.35     46.39 o 
   6   0   4       13.61        4.80      4.42 o 
   7   0   4     1931.74     1914.59     61.32 o 
   8   0   4       37.92       26.57      7.23 o 
   9   0   4      696.69      674.85     28.98 o 
  10   0   4       14.80       15.52      7.33 o 
  11   0   4      198.94      191.98     15.03 o 
 -14   1   4        1.13       -4.26      4.49 o 
 -13   1   4       59.47       61.13      7.22 o 
 -12   1   4      151.58      153.05      8.59 o 
 -11   1   4      895.43      874.38     19.35 o 
 -10   1   4      769.67      817.39     15.46 o 
  -9   1   4        4.70        0.20      1.42 o 
  -8   1   4     4534.74     5059.05     66.43 o 
  -7   1   4       10.79       13.41      1.86 o 
  -6   1   4      525.19      538.81      7.95 o 
  -5   1   4      393.54      354.07      5.42 o 
  -4   1   4     2789.99     2801.61     36.61 o 
  -3   1   4        6.09        5.05      1.06 o 
  -2   1   4     2866.87     3000.97     50.34 o 
  -1   1   4      537.38      461.49     11.02 o 
   0   1   4     1381.47     1363.84     23.38 o 
   1   1   4       56.57       39.76      2.08 o 
   2   1   4      841.32     1020.30     24.02 o 
   3   1   4      180.63      176.52      5.20 o 
   4   1   4      880.71      870.12     64.98 o 
   5   1   4      105.74      107.64      5.81 o 
   6   1   4     1531.56     1533.37     35.28 o 
   7   1   4       51.11       55.51      7.13 o 
   8   1   4       35.72       41.61      8.95 o 
   9   1   4       74.07       90.04      7.52 o 
  10   1   4      338.79      326.31     13.65 o 
  11   1   4        8.86       -0.78      4.85 o 
 -14   2   4       20.05        8.83      5.41 o 
 -13   2   4      136.13      123.79      8.21 o 
 -12   2   4       10.04       13.50      3.59 o 
 -11   2   4        4.44       -0.94      2.61 o 
 -10   2   4      108.96      118.95      5.77 o 
  -9   2   4      445.64      450.25      8.88 o 
  -8   2   4      250.22      265.53      6.02 o 
  -7   2   4      430.23      426.51      7.85 o 
  -6   2   4      152.95      166.80      4.02 o 
  -5   2   4      188.46      173.91      3.40 o 
  -4   2   4       27.34       38.15      2.54 o 
  -3   2   4      124.87      116.26      4.07 o 
  -2   2   4      389.16      399.32      8.39 o 
  -1   2   4     1142.12     1169.23     22.88 o 
   0   2   4       31.82       33.62      1.66 o 
   1   2   4       86.82       68.08      2.92 o 
   2   2   4       54.42       47.84      2.87 o 
   3   2   4      837.64      868.62     17.22 o 
   4   2   4      232.23      231.78      5.97 o 
   5   2   4      336.12      302.61      8.36 o 
   6   2   4      371.22      363.65     12.46 o 
   7   2   4       19.04       24.94      4.81 o 
   8   2   4      129.24      130.34      8.00 o 
   9   2   4       57.77       52.39     14.86 o 
  10   2   4       10.05        1.98      4.44 o 
  11   2   4       41.06       47.41      7.29 o 
 -14   3   4        5.47        1.77      3.78 o 
 -13   3   4        4.81        2.20      3.47 o 
 -12   3   4       32.59       48.15      5.36 o 
 -11   3   4       43.91       39.11      9.65 o 
 -10   3   4       12.94        7.13      3.15 o 
  -9   3   4       10.09        7.35      2.86 o 
  -8   3   4       51.83       51.54      4.27 o 
  -7   3   4      375.04      368.24      8.08 o 
  -6   3   4      310.43      303.47      5.92 o 
  -5   3   4       14.81       17.24      2.21 o 
  -4   3   4      575.70      570.84     10.50 o 
  -3   3   4        3.74        7.17      1.13 o 
  -2   3   4      904.03      864.37     12.67 o 
  -1   3   4       66.57       79.34      6.41 o 
   0   3   4       52.85       54.90      2.12 o 
   1   3   4      430.79      425.74      7.28 o 
   2   3   4     1104.38     1176.50     17.59 o 
   3   3   4      360.31      378.04     15.32 o 
   4   3   4       26.35       22.30      3.01 o 
   5   3   4      153.44      154.95      6.35 o 
   6   3   4       57.35       76.90      5.95 o 
   7   3   4       36.34       38.83      4.73 o 
   8   3   4       30.49       24.47      5.96 o 
   9   3   4       43.99       32.85      5.04 o 
  10   3   4        0.36        0.40      3.87 o 
 -13   4   4       56.11       60.40      6.55 o 
 -12   4   4       31.12       26.78      4.75 o 
 -11   4   4       44.46       43.28      5.03 o 
 -10   4   4       16.45        9.12      3.40 o 
  -9   4   4       41.38       40.18      4.48 o 
  -8   4   4        9.92       11.06      2.65 o 
  -7   4   4       60.56       62.31      4.14 o 
  -6   4   4       51.05       56.00      4.17 o 
  -5   4   4       21.67       22.83      2.63 o 
  -4   4   4       81.44       86.12      3.63 o 
  -3   4   4       42.06       51.91      2.47 o 
  -2   4   4        4.13        7.41      1.55 o 
  -1   4   4       14.05       15.99      2.04 o 
   0   4   4       20.33       18.80      2.96 o 
   1   4   4       19.84       15.89      2.10 o 
   2   4   4        0.08       -1.01      1.54 o 
   3   4   4       23.29       26.84      2.70 o 
   4   4   4       19.67       16.41      2.64 o 
   5   4   4       31.51       35.26      6.06 o 
   6   4   4       80.16       81.68      4.96 o 
   7   4   4      699.53      737.19     15.89 o 
   8   4   4        8.39        7.26      4.37 o 
   9   4   4        5.32        2.12      4.83 o 
 -12   5   4       16.72       17.57      4.60 o 
 -11   5   4      213.43      202.42      8.91 o 
 -10   5   4      119.93      110.52      6.51 o 
  -9   5   4       10.05       10.41      3.20 o 
  -8   5   4      212.83      194.50      6.53 o 
  -7   5   4       28.16       29.09      4.14 o 
  -6   5   4        6.33        2.43      2.73 o 
  -5   5   4        2.28       -2.74      2.23 o 
  -4   5   4       11.65       11.55      2.81 o 
  -3   5   4        9.52       11.86      2.92 o 
  -2   5   4        9.78       11.29      2.79 o 
  -1   5   4        5.51        9.19      4.35 o 
   0   5   4        1.76       -1.13      1.82 o 
   1   5   4        0.82       -0.79      2.86 o 
   2   5   4       42.43       36.28      3.33 o 
   3   5   4       92.83      103.16      4.64 o 
   4   5   4       47.07       56.24      4.23 o 
   5   5   4       98.50       92.02      5.59 o 
   6   5   4       52.29       51.92      7.95 o 
   7   5   4        3.83        3.99      4.20 o 
   8   5   4        7.87        3.66      4.39 o 
 -10   6   4        4.32        2.82      8.28 o 
  -9   6   4       60.78       56.87      7.40 o 
  -8   6   4       41.60       34.69      6.03 o 
  -7   6   4       17.63       26.88      6.96 o 
  -6   6   4       64.34       72.26      5.73 o 
  -5   6   4       84.31       83.66      5.36 o 
  -4   6   4      212.14      224.69      8.28 o 
  -3   6   4       11.25       10.28      3.20 o 
  -2   6   4       45.16       51.53      4.74 o 
  -1   6   4       12.42        7.95      3.61 o 
   0   6   4       31.49       26.42      3.94 o 
   1   6   4        2.57       -0.79      2.20 o 
   2   6   4        5.05        2.01      2.42 o 
   3   6   4      185.80      166.76      6.24 o 
   4   6   4        1.11       -0.17      2.91 o 
   5   6   4        2.84        5.08      3.48 o 
   6   6   4      241.55      242.58     19.48 o 
   7   6   4        7.86        1.82      4.12 o 
  -8   7   4       62.42       60.77      7.98 o 
  -7   7   4       40.05       37.06      6.43 o 
  -6   7   4       38.18       32.95      6.29 o 
  -5   7   4        0.98        1.02      4.12 o 
  -4   7   4       11.10        5.20      5.55 o 
  -3   7   4        6.62        3.89      4.16 o 
  -2   7   4       77.86       88.27      7.45 o 
  -1   7   4        0.51       -1.31      3.70 o 
   0   7   4       37.12       26.26      5.84 o 
   1   7   4        9.48        1.90      4.56 o 
   2   7   4       16.86       17.65      7.92 o 
   3   7   4       85.80       70.98     11.30 o 
   4   7   4       13.39        7.75      4.66 o 
  -4   8   4       19.41       16.16      5.31 o 
  -3   8   4       21.56       28.46      6.15 o 
  -2   8   4        0.34        5.74      4.76 o 
  -1   8   4        3.82        7.92      7.40 o 
   0   8   4        0.78       -3.15      6.92 o 
 -15   1   5        0.40       -0.12      4.88 o 
 -14   1   5       10.73       12.52      8.62 o 
 -13   1   5        5.17        4.72      4.17 o 
 -12   1   5      377.10      343.55     10.52 o 
 -11   1   5      380.29      376.84      8.37 o 
 -10   1   5       29.39       26.45      3.14 o 
  -9   1   5     1005.64     1127.81     17.41 o 
  -8   1   5      425.35      469.58      8.56 o 
  -7   1   5        8.09       13.15      1.71 o 
  -6   1   5      364.00      360.11      5.73 o 
  -5   1   5      252.94      221.37      3.92 o 
  -4   1   5       38.94       33.96      2.00 o 
  -3   1   5      275.55      276.89      7.12 o 
  -2   1   5     2286.87     2295.23     39.12 o 
  -1   1   5       15.91       12.07      1.77 o 
   0   1   5      728.53      721.10     13.48 o 
   1   1   5     2159.68     2402.61     40.69 o 
   2   1   5      208.11      199.79      6.68 o 
   3   1   5       27.41       26.85      5.00 o 
   4   1   5        0.03       -1.72      1.95 o 
   5   1   5      203.60      197.48      8.28 o 
   6   1   5      123.80      129.20      9.11 o 
   7   1   5      102.86       77.43      6.04 o 
   8   1   5       16.20       10.17      4.50 o 
   9   1   5      197.83      177.01      9.65 o 
  10   1   5       45.20       43.54      6.80 o 
 -14   2   5        0.04       -3.04      3.35 o 
 -13   2   5        8.94        0.94      3.11 o 
 -12   2   5       10.09        6.16      3.32 o 
 -11   2   5       27.78       20.46      3.65 o 
 -10   2   5      414.32      428.25      8.86 o 
  -9   2   5      136.93      134.21      4.33 o 
  -8   2   5       49.80       41.24      2.88 o 
  -7   2   5      729.33      774.61     12.29 o 
  -6   2   5      110.11       98.56      3.00 o 
  -5   2   5      293.96      284.14      5.38 o 
  -4   2   5       32.19       25.02      1.95 o 
  -3   2   5      420.32      392.51      7.20 o 
  -2   2   5      193.00      198.50      4.32 o 
  -1   2   5        7.85       13.10      1.25 o 
   0   2   5       60.31       79.96      3.37 o 
   1   2   5      734.43      784.47     15.22 o 
   2   2   5      574.83      570.85     12.21 o 
   3   2   5      129.96      174.55      7.08 o 
   4   2   5      214.35      222.69      6.98 o 
   5   2   5      241.94      229.61     14.52 o 
   6   2   5      813.06      793.70     21.64 o 
   7   2   5       47.64       55.35      6.25 o 
   8   2   5        8.35        6.29      5.05 o 
   9   2   5       24.17        9.21      7.33 o 
  10   2   5       46.57       39.59      6.79 o 
 -14   3   5        2.94       -0.72      3.39 o 
 -13   3   5      259.99      264.65      9.99 o 
 -12   3   5      152.54      145.07      9.75 o 
 -11   3   5      268.06      262.34      9.24 o 
 -10   3   5      118.04      118.90      5.92 o 
  -9   3   5     1115.30     1168.61     22.00 o 
  -8   3   5      138.15      129.85      4.81 o 
  -7   3   5      247.45      247.35      5.59 o 
  -6   3   5     1500.40     1536.52     20.38 o 
  -5   3   5      412.26      405.48      8.36 o 
  -4   3   5      485.07      466.88      9.00 o 
  -3   3   5        0.71        0.60      1.16 o 
  -2   3   5      478.43      465.37      8.66 o 
  -1   3   5      532.37      563.58     10.05 o 
   0   3   5      826.50      820.47     13.72 o 
   1   3   5      964.89      970.04     16.03 o 
   2   3   5     1847.24     1899.98     34.45 o 
   3   3   5       27.05       24.01      3.74 o 
   4   3   5      151.67      155.41      7.39 o 
   5   3   5      127.09      111.84      6.40 o 
   6   3   5       77.71       88.48      4.94 o 
   7   3   5        6.26        6.70      3.41 o 
   8   3   5      199.24      206.66     14.86 o 
   9   3   5       36.05       32.35      5.25 o 
 -13   4   5        2.34        1.92      3.39 o 
 -12   4   5       21.26       22.40      4.31 o 
 -11   4   5       28.50       30.28      4.48 o 
 -10   4   5      273.46      281.69      9.48 o 
  -9   4   5       55.43       68.18      6.47 o 
  -8   4   5       77.13       76.35      4.02 o 
  -7   4   5      177.76      185.24      5.47 o 
  -6   4   5      286.95      280.48      7.19 o 
  -5   4   5      451.94      497.23     10.24 o 
  -4   4   5        4.39        4.30      1.90 o 
  -3   4   5      516.53      495.22      8.57 o 
  -2   4   5       45.37       39.48      2.29 o 
  -1   4   5       84.50       76.05      2.86 o 
   0   4   5        4.38        6.65      1.75 o 
   1   4   5      277.11      227.10      6.04 o 
   2   4   5      532.59      554.34     11.21 o 
   3   4   5       51.84       56.30      6.56 o 
   4   4   5       14.00       15.86      3.19 o 
   5   4   5       25.71       14.50      4.01 o 
   6   4   5       45.72       49.27      5.97 o 
   7   4   5       55.55       65.80      8.43 o 
   8   4   5       64.27       65.64      6.97 o 
   9   4   5        7.64        4.45      5.41 o 
 -12   5   5       18.80       11.95      5.32 o 
 -11   5   5        0.08       -0.57      4.61 o 
 -10   5   5       66.25       59.15      8.28 o 
  -9   5   5       48.19       58.10      7.36 o 
  -8   5   5       21.10       20.48      3.38 o 
  -7   5   5       32.58       38.47      4.39 o 
  -6   5   5      120.33      123.37      5.81 o 
  -5   5   5      232.30      238.24      7.91 o 
  -4   5   5       91.37       95.57      4.29 o 
  -3   5   5      160.03      156.05      5.20 o 
  -2   5   5       99.07       94.87      5.63 o 
  -1   5   5       61.88       61.56      3.57 o 
   0   5   5        0.04       -2.39      1.59 o 
   1   5   5       50.15       63.72      3.78 o 
   2   5   5      436.55      428.71     11.22 o 
   3   5   5       99.60       89.24      4.51 o 
   4   5   5      415.54      440.67     15.42 o 
   5   5   5       24.94       27.15      4.16 o 
   6   5   5       10.92        8.39      3.93 o 
   7   5   5        0.63       -2.55      3.61 o 
   8   5   5      153.93      156.85     10.25 o 
 -10   6   5        0.57       -0.89      4.16 o 
  -9   6   5        3.48       -0.88      4.01 o 
  -8   6   5       45.58       51.29     17.19 o 
  -7   6   5        0.47       -3.02      3.74 o 
  -6   6   5        1.13        5.26      4.06 o 
  -5   6   5        1.54        0.85      3.57 o 
  -4   6   5        0.01       -4.63      3.09 o 
  -3   6   5       58.87       59.07      6.36 o 
  -2   6   5        6.78        0.49      3.80 o 
  -1   6   5       42.39       45.08      5.90 o 
   0   6   5        9.97        9.55      5.47 o 
   1   6   5      109.67      114.93      6.03 o 
   2   6   5       10.21        6.71      2.77 o 
   3   6   5       31.78       40.26      4.10 o 
   4   6   5        1.52       -0.43      2.65 o 
   5   6   5       11.27       15.46      5.28 o 
   6   6   5      122.59      141.60     12.93 o 
  -8   7   5        0.13        1.11      4.16 o 
  -7   7   5       12.32       12.00      5.20 o 
  -6   7   5       11.21        8.58      4.98 o 
  -5   7   5       35.09       42.15      6.48 o 
  -4   7   5       10.68        4.98      4.36 o 
  -3   7   5       84.85       80.45      7.82 o 
  -2   7   5        1.09       -4.22      3.97 o 
  -1   7   5        0.12       -5.52      3.68 o 
   0   7   5        3.82       -4.61      4.21 o 
   1   7   5       56.69       47.40      6.87 o 
   2   7   5        0.14        9.35      7.06 o 
   3   7   5        2.32        9.29      7.47 o 
   4   7   5        2.28        1.86      5.28 o 
  -3   8   5        4.56        5.19      4.67 o 
  -2   8   5        1.98        0.94      4.49 o 
 -15   0   6        6.96       -3.60      6.92 o 
 -14   0   6      217.01      200.06     14.86 o 
 -13   0   6       89.62       89.12     11.08 o 
 -12   0   6      143.09      121.23      7.32 o 
 -11   0   6       87.54       77.84      4.79 o 
 -10   0   6      587.00      606.89     13.99 o 
  -9   0   6       26.12       36.16      5.50 o 
  -8   0   6     2655.04     2871.97     49.93 o 
  -7   0   6      715.01      742.86     14.74 o 
  -6   0   6     1283.37     1382.61     24.76 o 
  -5   0   6     4808.56     5010.05     83.33 o 
  -4   0   6       19.03       22.50      1.53 o 
  -3   0   6      237.71      246.80      6.51 o 
  -2   0   6      302.56      292.55      7.49 o 
  -1   0   6      924.89      777.15     26.28 o 
   0   0   6     1976.39     1817.97     35.13 o 
   1   0   6      313.05      260.28     10.95 o 
   2   0   6      856.64      951.33     30.95 o 
   3   0   6       11.20       10.62      3.80 o 
   4   0   6      268.02      250.53     12.82 o 
   5   0   6      369.40      333.28     16.23 o 
   6   0   6      170.30      153.51     11.22 o 
   7   0   6      280.76      231.73     14.46 o 
   8   0   6      122.38       92.68     11.39 o 
   9   0   6       14.51       11.10      6.58 o 
  10   0   6       24.04       31.94      9.12 o 
 -15   1   6       67.67       63.68      7.94 o 
 -14   1   6       28.09       22.04      5.64 o 
 -13   1   6       82.58       71.31      7.17 o 
 -12   1   6       15.74       17.24      2.74 o 
 -11   1   6      405.37      399.02      8.61 o 
 -10   1   6       52.62       62.45      3.29 o 
  -9   1   6      876.09      910.87     13.19 o 
  -8   1   6       23.73       22.31      1.83 o 
  -7   1   6     2208.41     2422.76     29.82 o 
  -6   1   6       24.42       34.91      1.62 o 
  -5   1   6      916.35      947.09     15.82 o 
  -4   1   6     1116.49     1124.72     23.62 o 
  -3   1   6     4765.66     4822.74     69.68 o 
  -2   1   6        0.11        0.41      1.09 o 
  -1   1   6     1517.55     1394.17     24.08 o 
   0   1   6     5063.33     5066.93     82.85 o 
   1   1   6     3201.40     3258.65     67.30 o 
   2   1   6      510.31      478.52     10.20 o 
   3   1   6        7.82        7.26      2.47 o 
   4   1   6      265.55      269.88      9.68 o 
   5   1   6      108.61       97.39      6.09 o 
   6   1   6      345.35      310.36     12.53 o 
   7   1   6       23.97       22.74      5.33 o 
   8   1   6       12.96        5.63      4.19 o 
   9   1   6       19.14       18.78      5.50 o 
  10   1   6        0.01       -1.18      4.81 o 
 -15   2   6        8.02        5.09      4.92 o 
 -14   2   6       22.87       23.25      4.39 o 
 -13   2   6        3.81        4.74      3.23 o 
 -12   2   6      185.26      189.36     12.08 o 
 -11   2   6        0.00       -2.61      1.74 o 
 -10   2   6      235.48      233.96      6.02 o 
  -9   2   6       90.31       91.22      3.58 o 
  -8   2   6       21.95       13.67      2.20 o 
  -7   2   6        0.43        0.00      1.40 o 
  -6   2   6      313.42      311.34      5.94 o 
  -5   2   6      104.94       98.29      3.12 o 
  -4   2   6     1752.41     1732.98     37.46 o 
  -3   2   6      901.39      913.23     23.40 o 
  -2   2   6        1.16       -0.16      0.76 o 
  -1   2   6      279.55      243.65     11.31 o 
   0   2   6      300.37      276.61      6.80 o 
   1   2   6       96.01      117.01      4.29 o 
   2   2   6      311.66      284.23     11.76 o 
   3   2   6      370.92      374.31      9.07 o 
   4   2   6        1.94        2.44      1.94 o 
   5   2   6      174.67      164.08      6.78 o 
   6   2   6       40.80       27.72      4.99 o 
   7   2   6       21.57       12.88      7.75 o 
   8   2   6       21.42       19.73      5.39 o 
   9   2   6        8.75       -0.66      4.65 o 
 -14   3   6       15.35       11.76      4.16 o 
 -13   3   6      147.94      150.09      7.51 o 
 -12   3   6      129.25      122.91      6.53 o 
 -11   3   6       26.53       25.87      4.09 o 
 -10   3   6       15.59        9.97      2.73 o 
  -9   3   6      138.59      134.23      7.35 o 
  -8   3   6       55.51       54.15      3.04 o 
  -7   3   6       87.73       83.00      4.34 o 
  -6   3   6        1.19       -1.04      1.06 o 
  -5   3   6       96.61       86.40      6.88 o 
  -4   3   6       10.49        4.82      1.54 o 
  -3   3   6        0.57       -0.87      1.09 o 
  -2   3   6        0.60        1.02      1.20 o 
  -1   3   6       14.50       15.25      1.72 o 
   0   3   6        0.55        0.33      1.22 o 
   1   3   6       10.12        3.65      1.45 o 
   2   3   6       49.48       47.78      5.33 o 
   3   3   6      332.00      316.45     10.42 o 
   4   3   6      145.39      135.61      5.68 o 
   5   3   6       28.64       34.77      3.79 o 
   6   3   6       10.70       14.50      3.25 o 
   7   3   6      216.85      228.93      9.22 o 
   8   3   6       94.98      107.90      7.54 o 
   9   3   6        1.43       -3.90      3.67 o 
 -13   4   6        3.76        1.51      4.00 o 
 -12   4   6        4.58        4.01      4.10 o 
 -11   4   6       53.09       57.03      5.46 o 
 -10   4   6       36.09       35.07      4.41 o 
  -9   4   6        2.82        1.14      2.42 o 
  -8   4   6       66.30       68.83      4.16 o 
  -7   4   6       12.72       12.69      2.17 o 
  -6   4   6       32.82       38.88      3.18 o 
  -5   4   6       17.83       20.41      2.53 o 
  -4   4   6       38.66       49.20      3.30 o 
  -3   4   6       12.44       11.10      2.10 o 
  -2   4   6      182.26      192.58      5.26 o 
  -1   4   6        3.02        3.78      1.66 o 
   0   4   6       22.47       15.92      2.54 o 
   1   4   6        0.21       -1.62      1.79 o 
   2   4   6      163.55      168.07      6.18 o 
   3   4   6        0.24       -1.59      2.08 o 
   4   4   6        3.51        1.48      2.68 o 
   5   4   6      157.11      153.09      7.53 o 
   6   4   6        8.27        2.96      3.06 o 
   7   4   6        0.08       -1.82      2.91 o 
   8   4   6       24.80       26.89      5.01 o 
 -12   5   6        8.51        4.46      4.53 o 
 -11   5   6        0.08       -2.46      3.73 o 
 -10   5   6      130.99      134.84     20.87 o 
  -9   5   6       80.60       88.70      7.52 o 
  -8   5   6        9.24        9.00      4.15 o 
  -7   5   6       49.36       50.68      4.97 o 
  -6   5   6       54.05       54.01      4.84 o 
  -5   5   6        0.27       -0.73      2.46 o 
  -4   5   6      217.46      215.37      7.64 o 
  -3   5   6       70.69       75.71      4.81 o 
  -2   5   6       71.43       80.44      6.07 o 
  -1   5   6      215.80      225.25     15.04 o 
   0   5   6      595.35      627.76     14.98 o 
   1   5   6       94.10       82.76      4.84 o 
   2   5   6        0.03       -2.85      2.40 o 
   3   5   6        9.84       10.37      3.22 o 
   4   5   6        0.36       -0.93      2.91 o 
   5   5   6        1.44       -0.46      3.47 o 
   6   5   6        1.82       -2.54      2.88 o 
   7   5   6        2.30       -1.11      3.62 o 
 -11   6   6        1.04       -2.85      5.16 o 
 -10   6   6       11.57       15.77      5.00 o 
  -9   6   6        1.58       -0.73      4.10 o 
  -8   6   6       37.07       36.89      6.27 o 
  -7   6   6       21.45       21.72      6.22 o 
  -6   6   6       89.10       94.85      7.13 o 
  -5   6   6        7.39        5.26      4.00 o 
  -4   6   6       67.83       77.12      7.27 o 
  -3   6   6       28.64       27.45      5.25 o 
  -2   6   6       25.67       23.27      4.94 o 
  -1   6   6       23.12       32.58      5.59 o 
   0   6   6       11.49        6.99      3.82 o 
   1   6   6        4.55        0.40      3.73 o 
   2   6   6        0.28       -3.75      3.66 o 
   3   6   6      156.28      168.77      9.68 o 
   4   6   6       20.55       20.15      5.40 o 
   5   6   6      114.53      106.21     13.58 o 
  -8   7   6        6.96        4.12      4.71 o 
  -7   7   6       10.19        6.33      4.55 o 
  -6   7   6        0.14       -1.55      4.18 o 
  -5   7   6       22.07       19.00      5.24 o 
  -4   7   6       37.88       38.17      6.37 o 
  -3   7   6       79.30       71.57      7.67 o 
  -2   7   6        9.99        6.37      8.10 o 
  -1   7   6       20.52       23.75      8.23 o 
   0   7   6        8.14        2.70      4.49 o 
   1   7   6      105.36      100.36     12.67 o 
   2   7   6        3.41        1.44      5.28 o 
   3   7   6       53.51       54.81     11.14 o 
 -15   1   7        1.95        0.39      4.31 o 
 -14   1   7       76.45       61.76      4.87 o 
 -13   1   7        0.51       -2.70      1.83 o 
 -12   1   7       28.76       21.85      2.88 o 
 -11   1   7      136.64      128.65      4.59 o 
 -10   1   7       18.86       18.37      3.07 o 
  -9   1   7       32.53       35.52      2.32 o 
  -8   1   7       67.21       85.70      2.67 o 
  -7   1   7      166.58      167.23      3.55 o 
  -6   1   7       61.14       58.37      3.36 o 
  -5   1   7     1254.70     1303.82     28.86 o 
  -4   1   7      189.64      209.38      4.98 o 
  -3   1   7      168.52      175.70      4.16 o 
  -2   1   7      163.71      149.23      8.97 o 
  -1   1   7      631.69      549.03     10.89 o 
   0   1   7      943.39     1027.95     19.02 o 
   1   1   7     1012.78      991.50     15.95 o 
   2   1   7      712.40      690.15     13.83 o 
   3   1   7      118.19      118.91      8.22 o 
   4   1   7       67.79       62.18      5.58 o 
   5   1   7        0.00       -1.12      3.05 o 
   6   1   7       47.59       48.73      5.86 o 
   7   1   7        0.68       -4.36      4.81 o 
   8   1   7        1.97       -0.28      3.62 o 
   9   1   7        0.12       -3.98      4.05 o 
 -15   2   7       37.32       19.17      4.37 o 
 -14   2   7      119.74      109.18      6.37 o 
 -13   2   7        1.27       -2.47      2.36 o 
 -12   2   7        0.17       -2.11      2.20 o 
 -11   2   7       99.60       98.74      4.13 o 
 -10   2   7       69.36       68.25      3.54 o 
  -9   2   7      193.70      183.18      4.95 o 
  -8   2   7      154.24      145.90      4.10 o 
  -7   2   7      213.32      214.06      4.84 o 
  -6   2   7     2021.27     2109.52     28.74 o 
  -5   2   7      779.67      761.03     20.06 o 
  -4   2   7       11.49       10.12      1.30 o 
  -3   2   7      382.96      409.08      9.33 o 
  -2   2   7      528.12      529.33     19.39 o 
  -1   2   7        5.88        5.07      1.37 o 
   0   2   7      530.72      502.19     10.81 o 
   1   2   7      849.43      948.31     18.45 o 
   2   2   7       45.62       39.35      4.11 o 
   3   2   7       79.56       69.70      3.63 o 
   4   2   7       23.18       18.74      3.98 o 
   5   2   7       28.00       21.68      3.84 o 
   6   2   7       51.20       50.26      5.33 o 
   7   2   7      110.24      104.16      7.69 o 
   8   2   7       67.33       82.17      9.75 o 
   9   2   7       12.27        3.17      4.87 o 
 -14   3   7      116.26      110.07      8.21 o 
 -13   3   7       57.75       53.38     10.20 o 
 -12   3   7        4.70        1.55      2.64 o 
 -11   3   7       30.24       20.10      3.31 o 
 -10   3   7      302.79      317.47      8.42 o 
  -9   3   7      259.35      256.77      9.47 o 
  -8   3   7        7.85        8.63      1.87 o 
  -7   3   7      764.80      722.67     11.88 o 
  -6   3   7       12.46       15.82      2.13 o 
  -5   3   7     1240.06     1289.05     24.85 o 
  -4   3   7      850.13      912.82     23.37 o 
  -3   3   7       16.21       25.02      2.29 o 
  -2   3   7      123.73      115.10      3.79 o 
  -1   3   7     2857.16     2850.52     42.44 o 
   0   3   7       67.27       72.27      3.03 o 
   1   3   7      246.85      241.97      7.08 o 
   2   3   7      452.39      469.56     11.44 o 
   3   3   7      344.04      370.97     10.62 o 
   4   3   7       11.70       16.85      3.27 o 
   5   3   7      115.94      116.36      5.28 o 
   6   3   7      163.68      147.55      7.36 o 
   7   3   7        0.31       -1.12      3.19 o 
   8   3   7       20.96       29.01      5.44 o 
 -13   4   7       55.76       54.51      7.30 o 
 -12   4   7      130.34      124.18      8.38 o 
 -11   4   7        1.41       -1.53      2.77 o 
 -10   4   7      138.72      146.79      7.05 o 
  -9   4   7        6.00        5.96      3.10 o 
  -8   4   7       78.16       82.11      5.23 o 
  -7   4   7        4.30        0.10      2.41 o 
  -6   4   7      126.04      144.45      6.10 o 
  -5   4   7       55.24       56.18      4.48 o 
  -4   4   7      687.64      693.33     24.17 o 
  -3   4   7      410.81      439.28     15.16 o 
  -2   4   7      220.79      204.47      6.81 o 
  -1   4   7        0.52       -0.47      1.83 o 
   0   4   7       68.87       64.11      4.86 o 
   1   4   7        0.42        0.26      2.06 o 
   2   4   7      341.52      372.48     10.13 o 
   3   4   7       57.91       67.42      4.97 o 
   4   4   7      186.58      205.29     12.65 o 
   5   4   7      302.98      329.92      9.19 o 
   6   4   7        7.45        5.56      3.31 o 
   7   4   7        3.03       -2.73      3.66 o 
 -12   5   7       13.02       10.60      4.97 o 
 -11   5   7       71.77       66.72      7.73 o 
 -10   5   7       63.10       71.34      8.91 o 
  -9   5   7      123.21      114.65      6.48 o 
  -8   5   7        0.60        1.15      3.08 o 
  -7   5   7       97.15       98.40      5.68 o 
  -6   5   7       12.37        7.53      3.03 o 
  -5   5   7      301.24      305.27      9.62 o 
  -4   5   7       61.44       62.30      7.12 o 
  -3   5   7      116.68      106.46      6.81 o 
  -2   5   7      216.53      213.77      9.58 o 
  -1   5   7      120.81      121.46      7.33 o 
   0   5   7        0.60       -2.28      2.88 o 
   1   5   7        4.87        5.23      3.49 o 
   2   5   7        0.00       -2.80      2.94 o 
   3   5   7      242.80      251.81     18.45 o 
   4   5   7        6.76        4.44      3.97 o 
   5   5   7       32.27       32.52      7.92 o 
   6   5   7        6.03        1.19      3.75 o 
 -11   6   7        0.09       -2.48      6.49 o 
 -10   6   7       15.50        9.00      5.00 o 
  -9   6   7       13.84       13.54      5.38 o 
  -8   6   7      125.89      144.86     27.64 o 
  -7   6   7       75.38       93.18      7.54 o 
  -6   6   7       10.47       10.15      4.18 o 
  -5   6   7        2.60       -3.55      3.41 o 
  -4   6   7       25.09       25.33      5.20 o 
  -3   6   7       41.61       40.96      5.88 o 
  -2   6   7      173.54      176.80      9.31 o 
  -1   6   7        4.91        4.12      4.00 o 
   0   6   7        6.56       -0.41      3.74 o 
   1   6   7       14.61       13.76      6.75 o 
   2   6   7        1.67       -2.28      4.76 o 
   3   6   7        0.30       -1.88      4.87 o 
   4   6   7        0.97        0.36      4.32 o 
  -8   7   7       18.61       18.11      5.44 o 
  -7   7   7        1.48        1.80      4.36 o 
  -6   7   7        1.03        1.01      5.64 o 
  -5   7   7       10.96        4.32      4.24 o 
  -4   7   7        1.62       -0.34      4.06 o 
  -3   7   7       36.57       32.90      6.27 o 
  -2   7   7       29.98       21.74      5.76 o 
  -1   7   7       13.90        5.48      4.79 o 
   0   7   7        5.83        4.57      8.29 o 
   1   7   7       11.00       13.62      5.27 o 
   2   7   7        0.77       -1.23      4.93 o 
 -15   0   8       76.09       66.14     14.06 o 
 -14   0   8      200.35      194.95      9.96 o 
 -13   0   8        1.40       -0.91      3.32 o 
 -12   0   8       17.59       13.18      4.05 o 
 -11   0   8      186.24      183.06      8.36 o 
 -10   0   8      382.55      392.81     10.09 o 
  -9   0   8      160.70      156.65      5.44 o 
  -8   0   8       17.74        9.41      1.94 o 
  -7   0   8      972.06     1061.26     19.94 o 
  -6   0   8     2623.86     2568.32     54.41 o 
  -5   0   8      228.92      228.96      5.64 o 
  -4   0   8     3313.73     3369.46     68.26 o 
  -3   0   8      157.29      164.43     12.57 o 
  -2   0   8      821.21      719.08     32.16 o 
  -1   0   8      180.43      183.14      4.85 o 
   0   0   8      676.83      695.19     23.43 o 
   1   0   8       43.23       36.79      5.25 o 
   2   0   8     1169.60     1126.48     36.95 o 
   3   0   8      118.48      125.01      8.92 o 
   4   0   8      670.15      599.87     24.34 o 
   5   0   8      187.93      140.79     10.91 o 
   6   0   8       52.23       59.37      8.95 o 
   7   0   8      316.43      256.26     16.25 o 
   8   0   8       19.35       10.59      7.30 o 
 -15   1   8      290.25      252.64     11.87 o 
 -14   1   8       72.21       66.50      5.19 o 
 -13   1   8       86.50       77.48      4.10 o 
 -12   1   8      208.96      200.06      5.88 o 
 -11   1   8       17.05        8.30      2.24 o 
 -10   1   8        3.89        4.29      1.88 o 
  -9   1   8      732.60      715.76     11.84 o 
  -8   1   8      797.10      799.08     13.66 o 
  -7   1   8      181.37      176.92      3.66 o 
  -6   1   8     1084.82     1168.09     16.64 o 
  -5   1   8       37.11       66.82      2.53 o 
  -4   1   8     1386.73     1647.11     25.37 o 
  -3   1   8      121.16       92.86      3.43 o 
  -2   1   8      920.06      846.69     32.44 o 
  -1   1   8      128.48      106.54      4.49 o 
   0   1   8      510.90      554.95     11.78 o 
   1   1   8     1847.28     1880.80     28.19 o 
   2   1   8      212.93      197.28      5.51 o 
   3   1   8      289.75      303.48     10.61 o 
   4   1   8       26.96       24.94      7.03 o 
   5   1   8      495.72      442.15     14.68 o 
   6   1   8        4.22        0.13      3.64 o 
   7   1   8       35.56       40.61      6.28 o 
   8   1   8       64.87       73.53      8.06 o 
 -15   2   8        8.65        8.30      4.48 o 
 -14   2   8       14.50       18.23      4.12 o 
 -13   2   8       96.67       92.85      4.98 o 
 -12   2   8      160.32      154.50      5.29 o 
 -11   2   8        4.82       -0.62      1.99 o 
 -10   2   8      104.92       97.58      3.90 o 
  -9   2   8       48.09       51.95      3.40 o 
  -8   2   8      507.34      515.40     10.12 o 
  -7   2   8       16.30       12.08      1.64 o 
  -6   2   8      532.82      504.96     11.68 o 
  -5   2   8       76.74       67.84      6.11 o 
  -4   2   8      763.13      756.06     21.68 o 
  -3   2   8       25.82       24.48      2.46 o 
  -2   2   8      104.31       76.62      4.36 o 
  -1   2   8       95.94       83.79      3.36 o 
   0   2   8      172.75      154.23      5.51 o 
   1   2   8       13.02        8.71      2.13 o 
   2   2   8      121.96      119.25      4.46 o 
   3   2   8        2.36       -0.58      2.00 o 
   4   2   8      189.18      221.23      8.11 o 
   5   2   8        1.51        1.30      2.85 o 
   6   2   8       55.90       65.98      6.05 o 
   7   2   8       18.05       15.03      4.40 o 
   8   2   8       46.30       58.80      9.14 o 
 -14   3   8       18.48       14.49      5.07 o 
 -13   3   8       12.79       15.37      3.94 o 
 -12   3   8        5.49       -0.38      2.89 o 
 -11   3   8        5.18       -2.47      2.58 o 
 -10   3   8       51.28       47.63      4.88 o 
  -9   3   8       36.85       36.57      3.69 o 
  -8   3   8        8.81        4.63      2.52 o 
  -7   3   8       31.11       24.98      2.73 o 
  -6   3   8        0.87        1.58      2.08 o 
  -5   3   8       26.45       18.80      2.91 o 
  -4   3   8      335.32      344.79      9.13 o 
  -3   3   8      923.38     1030.63     20.52 o 
  -2   3   8        9.63       12.45      2.42 o 
  -1   3   8      381.70      388.11      9.77 o 
   0   3   8       41.26       55.62      3.19 o 
   1   3   8        6.22        5.17      2.19 o 
   2   3   8       59.16       63.86      4.24 o 
   3   3   8        9.53        9.55      3.56 o 
   4   3   8       26.37       35.35      3.86 o 
   5   3   8        9.58       20.51      4.38 o 
   6   3   8        0.00       -2.84      3.07 o 
   7   3   8        0.47       -4.27      3.43 o 
 -14   4   8        0.01        0.17      4.33 o 
 -13   4   8        1.78       -0.16      3.98 o 
 -12   4   8        3.18        3.04      4.74 o 
 -11   4   8        1.28       -0.72      2.93 o 
 -10   4   8       48.67       57.16      5.54 o 
  -9   4   8      185.17      174.11      8.02 o 
  -8   4   8      329.07      331.67     10.27 o 
  -7   4   8      115.31      105.96      5.79 o 
  -6   4   8       62.26       66.35      4.59 o 
  -5   4   8        6.53        5.84      2.69 o 
  -4   4   8      118.44      111.84      6.37 o 
  -3   4   8      103.29       91.28      4.70 o 
  -2   4   8       35.16       42.88      3.94 o 
  -1   4   8       45.14       45.02      6.98 o 
   0   4   8      106.10      111.35      7.72 o 
   1   4   8       27.59       19.18      5.66 o 
   2   4   8       46.28       43.31      5.40 o 
   3   4   8       10.33       11.48      3.89 o 
   4   4   8        0.58        2.16      3.22 o 
   5   4   8       23.32       21.24      4.58 o 
   6   4   8        3.11        1.28      3.90 o 
   7   4   8       47.91       49.23      7.76 o 
 -12   5   8        0.34       -3.54      4.28 o 
 -11   5   8       24.99       25.21      5.84 o 
 -10   5   8        8.39        1.59      3.28 o 
  -9   5   8      152.97      149.91      9.07 o 
  -8   5   8       84.92       87.19      6.76 o 
  -7   5   8        2.23       -0.93      2.87 o 
  -6   5   8       71.79       74.08      5.51 o 
  -5   5   8      114.49      105.82      5.70 o 
  -4   5   8       64.62       67.21      5.35 o 
  -3   5   8        0.95       -4.66      3.11 o 
  -2   5   8       99.42       93.12      6.80 o 
  -1   5   8       18.65       23.13      4.62 o 
   0   5   8        4.12        2.16      3.41 o 
   1   5   8       66.70       66.13      6.85 o 
   2   5   8        2.66        2.48      3.56 o 
   3   5   8       20.90       17.86      4.92 o 
   4   5   8       37.13       30.66      5.75 o 
   5   5   8      126.47       92.27     24.30 o 
 -11   6   8       11.72       11.99      5.03 o 
 -10   6   8        2.15       -0.66      4.27 o 
  -9   6   8        1.25        2.86      4.47 o 
  -8   6   8      143.66      133.35     17.61 o 
  -7   6   8       98.20       87.23      6.97 o 
  -6   6   8        4.37        5.23      4.33 o 
  -5   6   8        2.27        0.07      3.86 o 
  -4   6   8       85.53       80.08      7.15 o 
  -3   6   8        0.08       -0.79      3.73 o 
  -2   6   8       31.50       30.72      5.51 o 
  -1   6   8        2.78       -5.16      3.44 o 
   0   6   8       24.51       19.99      5.19 o 
   1   6   8        4.30        4.43      4.37 o 
   2   6   8        1.00       -1.14      4.19 o 
   3   6   8       42.10       33.67      8.64 o 
   4   6   8       81.29       76.29      8.61 o 
  -8   7   8       72.32       77.31     22.23 o 
  -7   7   8        8.28        9.18      4.81 o 
  -6   7   8       20.05       15.18      5.31 o 
  -5   7   8       19.28        8.79      4.97 o 
  -4   7   8        0.67       -5.39      5.57 o 
  -3   7   8       90.71       89.53     12.57 o 
  -2   7   8       10.25        1.39      4.57 o 
  -1   7   8        5.69       -0.24      4.47 o 
   0   7   8        1.51       -1.02      5.79 o 
   1   7   8       13.05       11.67      5.85 o 
 -15   1   9        1.16       -0.27      4.39 o 
 -14   1   9       29.89       22.88      3.63 o 
 -13   1   9        5.61        5.21      2.26 o 
 -12   1   9        4.98       -0.28      2.01 o 
 -11   1   9        4.73        1.68      2.04 o 
 -10   1   9      484.80      463.58      8.88 o 
  -9   1   9       62.10       61.10      2.92 o 
  -8   1   9        2.92       -0.12      1.04 o 
  -7   1   9        0.96       -0.04      0.91 o 
  -6   1   9        1.55       -0.65      0.96 o 
  -5   1   9     1834.55     1959.35     30.77 o 
  -4   1   9      347.23      390.36      7.78 o 
  -3   1   9      223.57      243.04      6.40 o 
  -2   1   9       86.70       76.00      3.03 o 
  -1   1   9        1.55        0.44      1.26 o 
   0   1   9       36.66       51.45      3.43 o 
   1   1   9       37.59       35.16      2.96 o 
   2   1   9        5.21        7.09      2.48 o 
   3   1   9       49.65       70.16      5.73 o 
   4   1   9      130.33      107.36      6.97 o 
   5   1   9        3.73        1.06      3.34 o 
   6   1   9        0.89        1.92      3.98 o 
   7   1   9       72.32       69.06      7.91 o 
   8   1   9        1.27        2.86      4.75 o 
 -15   2   9       80.96       94.14      6.94 o 
 -14   2   9        9.78        9.94      3.63 o 
 -13   2   9       27.17       19.97      3.92 o 
 -12   2   9        3.03       -2.10      2.16 o 
 -11   2   9      150.86      142.51      5.59 o 
 -10   2   9     1877.92     1946.56     40.12 o 
  -9   2   9       66.44       70.22      3.68 o 
  -8   2   9        1.32       -1.99      1.55 o 
  -7   2   9      288.41      311.16      7.36 o 
  -6   2   9        2.83        4.99      1.95 o 
  -5   2   9     1069.28     1142.17     38.32 o 
  -4   2   9      645.05      699.35     12.59 o 
  -3   2   9        1.33       -0.42      1.56 o 
  -2   2   9        1.91       -2.24      1.66 o 
  -1   2   9        9.83        8.91      2.52 o 
   0   2   9       43.10       55.52      3.36 o 
   1   2   9      398.63      410.95     10.32 o 
   2   2   9      185.95      185.85      5.91 o 
   3   2   9      168.26      173.21      5.96 o 
   4   2   9      686.66      725.45     17.53 o 
   5   2   9       61.13       64.85      5.86 o 
   6   2   9      268.81      294.91     10.88 o 
   7   2   9       96.60      109.43      8.31 o 
 -14   3   9       27.65       28.58      4.87 o 
 -13   3   9        0.35       -4.05      2.70 o 
 -12   3   9       13.88        8.40      3.36 o 
 -11   3   9      135.91      137.54      6.84 o 
 -10   3   9      985.87      975.96     52.55 o 
  -9   3   9       65.85       67.71      5.50 o 
  -8   3   9       13.20       16.38      3.69 o 
  -7   3   9        0.30       -0.29      3.07 o 
  -6   3   9       88.28       98.39      4.86 o 
  -5   3   9     1274.55     1361.58     26.32 o 
  -4   3   9       85.95       76.46      4.12 o 
  -3   3   9       26.59       24.00      2.97 o 
  -2   3   9        0.58        1.97      1.75 o 
  -1   3   9       42.65       49.36      3.88 o 
   0   3   9      259.12      264.41     10.19 o 
   1   3   9       72.15       55.61      5.55 o 
   2   3   9      181.93      166.61      8.41 o 
   3   3   9      384.17      382.19     11.24 o 
   4   3   9      280.83      285.61     10.06 o 
   5   3   9        7.95       15.81      5.33 o 
   6   3   9       47.88       57.34      7.89 o 
   7   3   9       64.97       89.38     10.28 o 
 -14   4   9        0.27       -0.29      4.12 o 
 -13   4   9       55.60       54.62      6.01 o 
 -12   4   9       40.41       42.98      5.46 o 
 -11   4   9        0.12       -0.34      2.88 o 
 -10   4   9       53.69       73.14      6.13 o 
  -9   4   9      839.77      903.83     33.28 o 
  -8   4   9      488.26      503.77     13.48 o 
  -7   4   9      262.54      275.01      9.11 o 
  -6   4   9      243.46      241.92      8.22 o 
  -5   4   9       48.69       48.96      4.49 o 
  -4   4   9       66.87       70.73      4.60 o 
  -3   4   9      109.79      112.33      7.62 o 
  -2   4   9       57.74       59.24      4.27 o 
  -1   4   9       58.81       80.40      6.37 o 
   0   4   9      275.16      295.27     11.64 o 
   1   4   9        7.24        6.97      3.45 o 
   2   4   9       36.25       39.16      5.51 o 
   3   4   9       10.68        8.12      4.13 o 
   4   4   9       49.19       49.16      5.61 o 
   5   4   9       23.89       15.78      4.74 o 
   6   4   9      188.18      193.95     11.58 o 
 -12   5   9        5.88        8.99      4.83 o 
 -11   5   9       91.26      100.65      6.60 o 
 -10   5   9       39.75       49.58      5.77 o 
  -9   5   9       46.45       55.14      5.76 o 
  -8   5   9       34.95       34.06      4.74 o 
  -7   5   9       84.55       88.70      6.20 o 
  -6   5   9       56.27       63.05      5.63 o 
  -5   5   9       35.86       34.84      5.88 o 
  -4   5   9      266.77      257.26     14.65 o 
  -3   5   9       37.56       33.25      5.42 o 
  -2   5   9       99.41       89.73     11.21 o 
  -1   5   9       19.10       15.20      4.44 o 
   0   5   9       57.53       64.84     11.24 o 
   1   5   9       33.12       37.95      8.12 o 
   2   5   9       11.38        8.80      4.19 o 
   3   5   9       19.92       17.67      8.50 o 
   4   5   9       54.02       70.38     11.31 o 
 -10   6   9        0.81       -3.18      4.07 o 
  -9   6   9      119.27      127.96     10.42 o 
  -8   6   9       17.81       13.72      4.29 o 
  -7   6   9       49.34       69.05      7.60 o 
  -6   6   9       26.26       19.36     11.76 o 
  -5   6   9        1.69       -1.47      3.85 o 
  -4   6   9        3.74       -2.43      3.80 o 
  -3   6   9       44.71       38.54      6.12 o 
  -2   6   9       62.90       63.27      7.27 o 
  -1   6   9       10.91       16.04      5.67 o 
   0   6   9       69.29       82.60      8.08 o 
   1   6   9        0.95        1.53      4.20 o 
   2   6   9       48.59       52.24     12.65 o 
   3   6   9        0.21       -1.11      5.93 o 
  -7   7   9        2.55       -1.05      4.55 o 
  -6   7   9       36.35       29.87      8.57 o 
  -5   7   9        0.05        0.93      6.70 o 
  -4   7   9       24.98       19.98      5.63 o 
  -3   7   9       15.84       17.48      6.05 o 
  -2   7   9       59.73       64.39      7.91 o 
  -1   7   9       35.35       36.89      6.89 o 
 -16   0  10       12.48       16.28      7.30 o 
 -15   0  10       41.91       47.16     10.08 o 
 -14   0  10        2.25        1.18      3.94 o 
 -13   0  10      205.48      207.74      9.81 o 
 -12   0  10        1.94       -2.49      3.13 o 
 -11   0  10     5158.44     5246.47    109.57 o 
 -10   0  10      201.10      207.59      8.48 o 
  -9   0  10      410.43      396.95      9.59 o 
  -8   0  10      160.77      165.41     10.25 o 
  -7   0  10       19.47       16.47      2.02 o 
  -6   0  10      162.91      188.70      7.71 o 
  -5   0  10     2270.10     2331.61     81.59 o 
  -4   0  10      719.01      705.42     25.94 o 
  -3   0  10        0.27        3.05      2.47 o 
  -2   0  10      386.46      346.41      9.52 o 
  -1   0  10      138.64      157.58      6.57 o 
   0   0  10        6.62        3.66      2.48 o 
   1   0  10      162.75      159.70      9.92 o 
   2   0  10        6.01        7.81      4.42 o 
   3   0  10     1413.62     1285.11     43.97 o 
   4   0  10      378.72      363.88     18.66 o 
   5   0  10      290.74      301.73     17.75 o 
   6   0  10      238.78      255.72     16.65 o 
   7   0  10       28.14       34.10      9.25 o 
 -15   1  10        0.13       -4.52      3.02 o 
 -14   1  10      110.50      123.42      6.70 o 
 -13   1  10       82.19       83.14      5.82 o 
 -12   1  10      191.46      190.48      6.55 o 
 -11   1  10      604.03      617.13     19.92 o 
 -10   1  10        2.36       -0.84      1.95 o 
  -9   1  10      778.88      799.21     14.83 o 
  -8   1  10      250.45      225.81      6.00 o 
  -7   1  10      537.09      576.69     13.72 o 
  -6   1  10     2138.66     2311.61     43.02 o 
  -5   1  10      350.18      344.16      7.27 o 
  -4   1  10       35.88       25.32      3.86 o 
  -3   1  10        5.22        6.00      1.66 o 
  -2   1  10        0.24       -0.15      1.25 o 
  -1   1  10      124.21      115.53      4.43 o 
   0   1  10      463.27      431.81      8.93 o 
   1   1  10       40.57       45.75      4.15 o 
   2   1  10      242.51      228.27      7.85 o 
   3   1  10      129.84      107.36      5.84 o 
   4   1  10        3.31       -0.90      3.75 o 
   5   1  10      261.18      235.76     10.90 o 
   6   1  10       69.14      104.98      9.13 o 
   7   1  10        3.79        4.63      4.86 o 
 -15   2  10       51.29       52.04      7.38 o 
 -14   2  10       16.78       13.23      3.84 o 
 -13   2  10      104.90      115.62      6.36 o 
 -12   2  10       71.47       83.19      4.81 o 
 -11   2  10      271.98      312.79      8.52 o 
 -10   2  10      283.07      267.86      8.22 o 
  -9   2  10      590.94      578.40     11.97 o 
  -8   2  10        0.41       -1.90      1.59 o 
  -7   2  10      489.87      497.68     10.34 o 
  -6   2  10      210.98      207.09      6.59 o 
  -5   2  10       72.22       62.54      2.85 o 
  -4   2  10        5.34        6.75      1.59 o 
  -3   2  10      158.42      139.77      5.25 o 
  -2   2  10       95.18       84.81      5.06 o 
  -1   2  10      221.70      215.78      8.57 o 
   0   2  10      285.41      258.50      9.79 o 
   1   2  10       57.39       61.34      4.81 o 
   2   2  10       75.94       84.09     13.73 o 
   3   2  10       70.34       81.59      6.51 o 
   4   2  10        2.28        1.67      4.09 o 
   5   2  10      159.36      156.92     12.37 o 
   6   2  10       67.44       80.52      9.38 o 
 -14   3  10        5.69        3.86      3.41 o 
 -13   3  10       23.73       27.85      8.91 o 
 -12   3  10      272.73      288.19     10.24 o 
 -11   3  10      179.27      182.17      7.78 o 
 -10   3  10        9.34        7.66      2.87 o 
  -9   3  10        1.36       -0.70      2.11 o 
  -8   3  10      172.22      165.16      5.69 o 
  -7   3  10      119.51      114.42      5.42 o 
  -6   3  10        0.13       -2.26      1.90 o 
  -5   3  10       65.33       52.63      4.26 o 
  -4   3  10      258.33      267.55     10.82 o 
  -3   3  10       30.75       35.68      3.56 o 
  -2   3  10        3.91        9.76      2.41 o 
  -1   3  10       24.29       31.29      3.50 o 
   0   3  10       38.13       40.37      6.34 o 
   1   3  10        0.11       -1.36      2.32 o 
   2   3  10       14.98        8.64      5.35 o 
   3   3  10        7.96       11.68      4.32 o 
   4   3  10        0.01       -1.99      3.33 o 
   5   3  10        0.34        5.45      4.63 o 
   6   3  10       20.02       20.45      6.24 o 
 -14   4  10        5.76        7.42      4.96 o 
 -13   4  10       19.33       29.68      5.03 o 
 -12   4  10        2.06        5.06      3.55 o 
 -11   4  10      249.67      248.68     10.89 o 
 -10   4  10       34.21       34.94      4.68 o 
  -9   4  10       10.73        8.01      3.35 o 
  -8   4  10       86.48       81.53      4.53 o 
  -7   4  10       84.40       80.45      5.35 o 
  -6   4  10       15.68        9.15      4.16 o 
  -5   4  10        1.22       -3.23      2.18 o 
  -4   4  10       15.33       10.68      3.54 o 
  -3   4  10       40.20       48.37      4.77 o 
  -2   4  10        5.95        6.74      3.58 o 
  -1   4  10      232.82      254.33     10.76 o 
   0   4  10        2.68        2.92      3.48 o 
   1   4  10      111.39      103.69      7.13 o 
   2   4  10      110.74       96.82      7.09 o 
   3   4  10      101.03       83.58      6.38 o 
   4   4  10       11.50        7.69      4.06 o 
   5   4  10       51.44       52.49      6.42 o 
 -12   5  10       48.52       57.47      6.28 o 
 -11   5  10       65.60       65.31      6.41 o 
 -10   5  10      127.45      126.39      7.08 o 
  -9   5  10       46.89       60.38      5.92 o 
  -8   5  10        3.96        0.43      3.29 o 
  -7   5  10       85.55       79.62     12.19 o 
  -6   5  10       90.06       95.31     10.93 o 
  -5   5  10       32.60       51.64      5.88 o 
  -4   5  10        8.84        1.82      3.71 o 
  -3   5  10      112.75      106.06      7.40 o 
  -2   5  10      198.22      213.70     11.87 o 
  -1   5  10        9.76       13.75      4.38 o 
   0   5  10      106.56       98.17      7.46 o 
   1   5  10       34.49       38.61      6.22 o 
   2   5  10       51.25       54.02      7.11 o 
   3   5  10       38.29       39.05      6.70 o 
 -10   6  10       77.19       87.66      7.45 o 
  -9   6  10       86.64       77.57     15.78 o 
  -8   6  10        2.22       -4.89      3.26 o 
  -7   6  10       78.33       80.03      8.47 o 
  -6   6  10       47.26       45.22      6.56 o 
  -5   6  10        9.84        1.44      4.21 o 
  -4   6  10        1.57       -5.59      3.73 o 
  -3   6  10        3.73       -0.14      4.17 o 
  -2   6  10        0.12        2.32      4.12 o 
  -1   6  10        5.88       -2.57      3.79 o 
   0   6  10       29.07       24.29      5.85 o 
   1   6  10        1.93        1.81      6.46 o 
  -6   7  10       10.68        0.66      4.72 o 
  -5   7  10        0.54       -4.55      4.38 o 
  -4   7  10        0.06       -6.26      4.17 o 
  -3   7  10        1.97        0.33      4.86 o 
 -15   1  11        9.95       15.32      5.22 o 
 -14   1  11      129.90      123.43      6.83 o 
 -13   1  11       68.96       69.00     13.85 o 
 -12   1  11      264.47      257.38      7.60 o 
 -11   1  11        0.52       -0.87      2.35 o 
 -10   1  11      718.45      719.56     17.83 o 
  -9   1  11       27.08       26.35      2.88 o 
  -8   1  11      101.15       93.27      3.87 o 
  -7   1  11       23.65       36.73      2.45 o 
  -6   1  11      126.86      130.38      4.08 o 
  -5   1  11       67.96       73.99      3.16 o 
  -4   1  11        2.12        2.92      1.59 o 
  -3   1  11       31.80       31.95      5.38 o 
  -2   1  11      162.63      159.18      5.70 o 
  -1   1  11       79.66       83.27      4.32 o 
   0   1  11       88.20       85.27      4.59 o 
   1   1  11        0.97       -3.25      2.56 o 
   2   1  11       51.01       46.15      6.16 o 
   3   1  11        0.46       -0.37      3.54 o 
   4   1  11      231.16      231.21     11.80 o 
   5   1  11       26.44       24.17      6.49 o 
   6   1  11        0.59       -0.93      4.88 o 
 -15   2  11      122.60      157.57     12.50 o 
 -14   2  11        2.56        1.28      3.49 o 
 -13   2  11       62.26       71.61      5.31 o 
 -12   2  11     1230.56     1214.37     22.39 o 
 -11   2  11       16.12       16.21      5.26 o 
 -10   2  11      165.48      162.30      5.84 o 
  -9   2  11     1072.84     1060.96     27.55 o 
  -8   2  11       89.06       83.01      3.99 o 
  -7   2  11      101.48      107.50      4.87 o 
  -6   2  11       68.70       72.97      4.67 o 
  -5   2  11      393.71      411.00     12.05 o 
  -4   2  11      306.18      339.38      7.84 o 
  -3   2  11       68.31       58.42      3.43 o 
  -2   2  11      670.71      661.58     18.20 o 
  -1   2  11      541.45      492.83     14.97 o 
   0   2  11      311.60      266.85     10.40 o 
   1   2  11       53.86       50.28      8.77 o 
   2   2  11      275.20      252.52      9.08 o 
   3   2  11       53.75       67.66      7.50 o 
   4   2  11      100.48       91.38      9.02 o 
   5   2  11      263.66      282.44     14.14 o 
 -14   3  11       94.94      105.46      7.00 o 
 -13   3  11       23.11       16.12      4.98 o 
 -12   3  11       12.15        9.81      3.76 o 
 -11   3  11      331.31      327.65     14.64 o 
 -10   3  11      764.63      799.36     24.86 o 
  -9   3  11       27.02       34.08      6.40 o 
  -8   3  11      561.62      585.58     12.46 o 
  -7   3  11      110.59      103.35      5.42 o 
  -6   3  11      639.82      639.06     17.63 o 
  -5   3  11      189.28      187.77      6.81 o 
  -4   3  11      136.38      132.57      5.73 o 
  -3   3  11      464.45      456.39     11.76 o 
  -2   3  11      104.52      101.89      5.13 o 
  -1   3  11      421.49      404.30     11.10 o 
   0   3  11       98.07       94.57      6.49 o 
   1   3  11        1.21       -1.05      4.04 o 
   2   3  11       53.13       49.68      6.83 o 
   3   3  11      115.02      104.67     13.46 o 
   4   3  11      179.54      182.55     11.36 o 
   5   3  11        4.70        0.80      4.83 o 
 -13   4  11      243.80      267.05     12.54 o 
 -12   4  11      249.91      260.71     14.99 o 
 -11   4  11        1.73       -0.69      3.07 o 
 -10   4  11        8.86        4.63      3.67 o 
  -9   4  11      104.04      124.88      7.02 o 
  -8   4  11       82.63       77.00      5.72 o 
  -7   4  11      420.09      394.98     13.05 o 
  -6   4  11        0.10       -3.60      2.40 o 
  -5   4  11       47.25       42.63      4.95 o 
  -4   4  11        5.41       -1.13      2.51 o 
  -3   4  11      175.69      187.01      7.26 o 
  -2   4  11      230.53      246.74     10.67 o 
  -1   4  11      242.34      249.01     10.98 o 
   0   4  11       15.70        8.31      4.20 o 
   1   4  11      288.05      260.92     11.59 o 
   2   4  11        0.09       -2.10      3.39 o 
   3   4  11       32.59       32.17      5.37 o 
   4   4  11        3.62        0.59      3.98 o 
 -12   5  11       42.92       58.78      6.35 o 
 -11   5  11       68.78       70.55      6.70 o 
 -10   5  11      109.41      119.69      7.79 o 
  -9   5  11       50.47       55.87      5.88 o 
  -8   5  11      314.68      340.83     11.98 o 
  -7   5  11        2.01        2.18      3.41 o 
  -6   5  11       32.22       36.97      4.98 o 
  -5   5  11        2.68        3.37      3.80 o 
  -4   5  11      102.24      100.50      7.30 o 
  -3   5  11       59.68       61.14      6.86 o 
  -2   5  11      123.39      126.28      8.24 o 
  -1   5  11        0.96       -2.94      3.44 o 
   0   5  11       23.14       18.97      5.98 o 
   1   5  11        0.66        2.69      4.26 o 
   2   5  11        0.57        3.46      4.23 o 
 -10   6  11       11.36        9.41      4.29 o 
  -9   6  11        3.65       -4.37      3.43 o 
  -8   6  11       46.69       42.47      6.70 o 
  -7   6  11       53.84       52.01      7.23 o 
  -6   6  11        6.08       -1.62      4.12 o 
  -5   6  11       20.63       17.68      5.83 o 
  -4   6  11        0.08       -2.89      5.89 o 
  -3   6  11       30.57       37.61      8.52 o 
  -2   6  11       34.81       39.05      8.43 o 
  -1   6  11       42.74       41.12      7.01 o 
   0   6  11       34.81       35.92     14.22 o 
 -16   0  12      338.29      387.23     23.59 o 
 -15   0  12       54.60       52.04     10.70 o 
 -14   0  12      118.44      126.00     12.62 o 
 -13   0  12      184.97      140.76     12.53 o 
 -12   0  12      167.08      152.14     12.32 o 
 -11   0  12       23.88       24.30      6.96 o 
 -10   0  12     1979.04     1892.38     64.34 o 
  -9   0  12      433.80      420.55     13.26 o 
  -8   0  12      290.85      262.56      9.74 o 
  -7   0  12      356.04      344.52     11.60 o 
  -6   0  12       33.75       32.66      4.12 o 
  -5   0  12     1560.56     1739.53     56.46 o 
  -4   0  12       22.61       23.38      5.35 o 
  -3   0  12     1853.92     1878.14     61.41 o 
  -2   0  12     2405.73     2389.56     76.93 o 
  -1   0  12     1372.12     1360.25     48.26 o 
   0   0  12      271.54      235.15     14.98 o 
   1   0  12        4.64       -0.03      5.21 o 
 -15   1  12      101.16      102.12      9.09 o 
 -14   1  12      185.11      204.73     11.21 o 
 -13   1  12       10.51        2.83      3.98 o 
 -12   1  12      605.74      646.32     20.48 o 
 -11   1  12      767.01      751.14     17.69 o 
 -10   1  12      214.22      216.87      7.77 o 
  -9   1  12      255.21      220.35     11.07 o 
  -8   1  12      257.04      250.80      7.76 o 
  -7   1  12      360.97      356.65      8.22 o 
  -6   1  12      852.28      859.74     15.27 o 
  -5   1  12        5.66       10.83      2.04 o 
  -4   1  12     1087.40     1116.60     21.86 o 
  -3   1  12        0.13       -0.03      1.85 o 
  -2   1  12      393.89      377.77     12.96 o 
  -1   1  12      680.02      710.68     18.25 o 
   0   1  12      202.77      207.19      7.45 o 
   1   1  12      143.25      141.41      8.53 o 
   2   1  12      143.05      131.26      8.50 o 
   3   1  12      157.50      160.41     18.56 o 
   4   1  12       37.43       41.58      7.06 o 
   5   1  12        0.36       -2.13      4.71 o 
 -15   2  12        3.31        1.54      6.89 o 
 -14   2  12       83.87       94.86      8.37 o 
 -13   2  12       50.08       47.43      4.53 o 
 -12   2  12       25.34       34.22      4.39 o 
 -11   2  12      261.62      281.71      8.08 o 
 -10   2  12       63.87       69.31      4.34 o 
  -9   2  12       23.96       20.03      3.00 o 
  -8   2  12       75.31       67.39      3.81 o 
  -7   2  12       54.41       46.63      4.12 o 
  -6   2  12       17.89       11.23      2.68 o 
  -5   2  12      312.76      318.78      9.11 o 
  -4   2  12       52.91       55.21      3.58 o 
  -3   2  12     1048.04     1087.78     22.18 o 
  -2   2  12       55.84       61.13      7.94 o 
  -1   2  12       11.43        3.00      2.95 o 
   0   2  12      125.22      128.74      8.13 o 
   1   2  12       19.12       29.39      4.57 o 
   2   2  12       30.08       27.75      4.64 o 
   3   2  12       64.20       75.03      8.47 o 
   4   2  12        3.48        6.88      4.97 o 
   5   2  12        2.32        7.50      9.35 o 
 -14   3  12        4.37       -1.35      3.05 o 
 -13   3  12       54.19       58.76      5.86 o 
 -12   3  12       69.19       94.28      6.92 o 
 -11   3  12        0.49       -3.45      2.30 o 
 -10   3  12        0.03       -2.84      2.17 o 
  -9   3  12       89.08      101.98      4.85 o 
  -8   3  12       55.90       62.05      6.08 o 
  -7   3  12        7.80        3.24      2.77 o 
  -6   3  12        3.73        2.52      3.11 o 
  -5   3  12       23.60       11.78      3.01 o 
  -4   3  12        6.09        1.10      2.36 o 
  -3   3  12      175.72      179.84      6.97 o 
  -2   3  12      190.06      180.02      8.25 o 
  -1   3  12       20.97       15.65      4.11 o 
   0   3  12       30.98       31.21      5.13 o 
   1   3  12        5.29       -0.58      4.45 o 
   2   3  12       92.18      106.40      6.47 o 
   3   3  12       23.75       22.17      4.89 o 
   4   3  12        8.09        3.82      4.69 o 
 -13   4  12      116.84      100.73      7.27 o 
 -12   4  12       22.87       30.80      5.25 o 
 -11   4  12       80.29       79.69      6.63 o 
 -10   4  12      171.66      152.26      7.39 o 
  -9   4  12       59.26       47.97      4.43 o 
  -8   4  12        7.47        2.62      3.12 o 
  -7   4  12        2.56       -0.07      2.89 o 
  -6   4  12        0.32       -2.13      2.80 o 
  -5   4  12       28.78       28.01      4.20 o 
  -4   4  12       39.48       36.17      4.45 o 
  -3   4  12      125.05      129.64      8.73 o 
  -2   4  12       29.41       24.69      5.10 o 
  -1   4  12       82.46       84.16      7.15 o 
   0   4  12      176.90      170.64      9.43 o 
   1   4  12       47.52       33.48      5.82 o 
   2   4  12       18.68       16.19      4.46 o 
   3   4  12       78.12       78.41      9.76 o 
 -12   5  12       78.25       79.75      7.44 o 
 -11   5  12       34.88       32.15      5.86 o 
 -10   5  12       19.69       17.00      4.43 o 
  -9   5  12       48.33       55.64      7.47 o 
  -8   5  12        6.06        4.63      3.72 o 
  -7   5  12       41.69       40.14      5.21 o 
  -6   5  12      140.89      148.22      7.29 o 
  -5   5  12        3.52        2.08      4.14 o 
  -4   5  12       89.97       95.09      8.54 o 
  -3   5  12        4.16        3.72      4.20 o 
  -2   5  12      113.47      103.31      7.84 o 
  -1   5  12      258.14      238.82     15.62 o 
   0   5  12        0.72        3.71      4.48 o 
   1   5  12       54.99       54.09      7.33 o 
  -9   6  12        8.92        2.38      5.00 o 
  -8   6  12       70.62       75.61     14.93 o 
  -7   6  12       27.27       31.46      6.22 o 
  -6   6  12        6.71       -3.66      4.16 o 
  -5   6  12       52.10       67.30      7.93 o 
  -4   6  12       11.17       19.29      5.72 o 
  -3   6  12      318.27      306.23     16.95 o 
  -2   6  12        1.10        1.43      4.73 o 
  -1   6  12       29.40       31.45      6.53 o 
 -15   1  13       27.66       30.62      6.68 o 
 -14   1  13        2.59       -3.06      3.88 o 
 -13   1  13      142.18      121.56      8.24 o 
 -12   1  13        3.89       -0.22      3.41 o 
 -11   1  13       33.51       37.65      4.17 o 
 -10   1  13        9.03        8.20      2.99 o 
  -9   1  13       17.75       15.65      4.00 o 
  -8   1  13       26.86       16.52      4.91 o 
  -7   1  13      234.45      212.90     15.28 o 
  -6   1  13       31.81       27.96      3.49 o 
  -5   1  13      431.78      479.30     14.72 o 
  -4   1  13      775.19      784.58     21.38 o 
  -3   1  13      980.85      980.24     37.75 o 
  -2   1  13      135.16      143.48      7.88 o 
  -1   1  13       31.09       34.14      5.33 o 
   0   1  13       77.40       80.30     10.56 o 
   1   1  13        0.97        1.13      4.66 o 
   2   1  13        7.65        3.60      5.38 o 
   3   1  13        0.41        2.23      5.45 o 
   4   1  13       11.56       11.69      7.98 o 
 -15   2  13       26.07       29.13      9.15 o 
 -14   2  13        3.29       -1.90      4.12 o 
 -13   2  13      377.61      374.34     13.24 o 
 -12   2  13       30.24       21.74      4.04 o 
 -11   2  13      384.80      341.49     10.74 o 
 -10   2  13      156.75      146.86      5.58 o 
  -9   2  13       10.12        6.32      2.39 o 
  -8   2  13       94.47       89.83      4.30 o 
  -7   2  13      169.96      172.62      8.44 o 
  -6   2  13      465.83      457.28     11.81 o 
  -5   2  13      331.10      296.78      9.33 o 
  -4   2  13      605.31      641.23     14.34 o 
  -3   2  13      724.35      736.97     16.79 o 
  -2   2  13      196.12      207.56      9.29 o 
  -1   2  13      456.35      463.01     22.46 o 
   0   2  13        5.95        9.90      3.68 o 
   1   2  13      209.36      230.69     15.68 o 
   2   2  13      167.19      161.73     10.16 o 
   3   2  13      144.80      129.27     18.44 o 
 -14   3  13      115.38      115.67      6.92 o 
 -13   3  13      179.90      186.46      8.39 o 
 -12   3  13       10.67        5.78      3.57 o 
 -11   3  13       43.24       39.81      4.10 o 
 -10   3  13        1.66       -1.19      2.24 o 
  -9   3  13      226.83      212.81      6.95 o 
  -8   3  13        0.40       -2.01      2.52 o 
  -7   3  13      387.82      374.59     10.79 o 
  -6   3  13      166.62      165.20      6.88 o 
  -5   3  13      215.92      216.44      7.88 o 
  -4   3  13      172.67      177.20      7.20 o 
  -3   3  13      336.12      327.20     10.17 o 
  -2   3  13     1346.92     1375.22     28.18 o 
  -1   3  13       34.44       35.40      5.84 o 
   0   3  13      228.06      211.34     14.86 o 
   1   3  13        0.00       -1.86      3.20 o 
   2   3  13        6.95        1.96      5.19 o 
   3   3  13        0.01       -4.93      4.17 o 
 -13   4  13        3.35       -0.66      3.36 o 
 -12   4  13      315.40      338.85     11.83 o 
 -11   4  13       12.71       13.55      4.29 o 
 -10   4  13        0.28       -4.54      3.03 o 
  -9   4  13        0.03       -3.60      2.40 o 
  -8   4  13       65.78       75.48      6.04 o 
  -7   4  13      112.67      104.53      5.95 o 
  -6   4  13      345.45      384.80     11.57 o 
  -5   4  13      137.77      144.15      8.46 o 
  -4   4  13      909.24      961.85     21.64 o 
  -3   4  13        1.13        4.94      3.92 o 
  -2   4  13      112.40      122.44      8.15 o 
  -1   4  13       12.11        8.68      4.29 o 
   0   4  13        6.00       10.71      4.49 o 
   1   4  13        0.43        4.66      5.79 o 
   2   4  13       32.13       38.83      5.71 o 
 -11   5  13       52.13       59.89      6.47 o 
 -10   5  13       16.19       12.11      4.38 o 
  -9   5  13       34.95       30.60      5.17 o 
  -8   5  13       16.16       15.01      4.41 o 
  -7   5  13       21.23       16.98      4.27 o 
  -6   5  13       12.26        9.21      4.55 o 
  -5   5  13       12.31        8.92      5.09 o 
  -4   5  13       22.29       14.52      5.01 o 
  -3   5  13       31.26       23.50      5.48 o 
  -2   5  13      361.81      372.77     15.20 o 
  -1   5  13        7.82       15.05      5.27 o 
   0   5  13        9.18        6.71      4.79 o 
  -8   6  13        4.57       -1.71      4.51 o 
  -7   6  13       17.17       10.87      5.39 o 
  -6   6  13        2.34       -1.94      4.43 o 
  -5   6  13        0.51       -5.81      4.21 o 
  -4   6  13       23.41       29.51      6.99 o 
  -3   6  13        3.51       -1.03      4.55 o 
 -15   0  14        4.23       -0.14      6.17 o 
 -14   0  14      488.36      501.86     26.20 o 
 -13   0  14      111.57       96.85     10.60 o 
 -12   0  14       25.16        6.27      5.04 o 
 -11   0  14        0.09       -0.93      4.28 o 
 -10   0  14      238.24      216.07     14.11 o 
  -9   0  14       27.24       12.96      5.86 o 
  -8   0  14      717.78      689.93     26.93 o 
  -7   0  14      197.12      161.82      8.22 o 
  -6   0  14      623.31      627.86     25.53 o 
  -5   0  14      286.67      274.69     15.18 o 
  -4   0  14      429.42      459.34     21.26 o 
  -3   0  14      158.65      149.33     11.63 o 
  -2   0  14      423.46      451.49     22.08 o 
  -1   0  14       55.19       62.15      9.56 o 
   0   0  14      223.42      260.43     17.33 o 
   1   0  14      282.42      303.24     20.19 o 
   2   0  14      127.42      120.90     16.09 o 
   3   0  14        4.89       -3.12      6.96 o 
 -15   1  14      152.64      159.07     10.35 o 
 -14   1  14       16.63        7.64      4.65 o 
 -13   1  14      141.60      140.68      8.89 o 
 -12   1  14        1.07        0.48      3.25 o 
 -11   1  14       52.16       61.47      6.58 o 
 -10   1  14        2.55       -0.36      2.39 o 
  -9   1  14       40.19       36.20      4.49 o 
  -8   1  14       42.02       42.73      4.59 o 
  -7   1  14      256.55      283.64     11.36 o 
  -6   1  14       28.84       38.77      5.40 o 
  -5   1  14     1116.04     1139.67     29.01 o 
  -4   1  14     1449.53     1543.40     37.63 o 
  -3   1  14      969.32     1013.14     27.23 o 
  -2   1  14       15.82       12.31      3.99 o 
  -1   1  14      236.98      247.95     15.33 o 
   0   1  14      105.44       91.66      7.47 o 
   1   1  14        4.42       11.99      7.13 o 
   2   1  14       30.06       37.84      9.60 o 
   3   1  14       10.52       19.16      8.36 o 
 -15   2  14        3.97       -2.47      6.03 o 
 -14   2  14       39.71       27.18      6.15 o 
 -13   2  14       10.12        1.66      3.94 o 
 -12   2  14       50.66       54.39      6.12 o 
 -11   2  14       47.25       39.69      4.78 o 
 -10   2  14       30.42       33.31      4.40 o 
  -9   2  14        0.00       -3.73      2.48 o 
  -8   2  14      259.52      243.84     10.79 o 
  -7   2  14       76.99       67.99      8.83 o 
  -6   2  14      249.15      257.28     11.07 o 
  -5   2  14      119.89      112.48      7.35 o 
  -4   2  14        1.37        2.48      3.77 o 
  -3   2  14      118.28      135.20      8.05 o 
  -2   2  14      141.30      160.47     10.81 o 
  -1   2  14        0.50       -2.43      3.87 o 
   0   2  14        4.47        9.63      5.62 o 
   1   2  14        2.74        0.31      4.66 o 
   2   2  14        1.74       -0.03      5.14 o 
 -14   3  14        2.68       -1.68      4.06 o 
 -13   3  14       19.09       19.58      5.55 o 
 -12   3  14       43.95       39.41      5.05 o 
 -11   3  14       91.29       96.45      5.86 o 
 -10   3  14        0.81       -1.78      2.31 o 
  -9   3  14      103.41      101.30      5.60 o 
  -8   3  14       36.66       40.36      6.06 o 
  -7   3  14       40.39       36.18      4.38 o 
  -6   3  14      157.89      157.21      6.84 o 
  -5   3  14      178.64      181.79      7.49 o 
  -4   3  14      184.31      182.82      7.63 o 
  -3   3  14      193.22      198.78      7.89 o 
  -2   3  14       29.15       35.48      4.45 o 
  -1   3  14        0.68       -0.25      3.29 o 
   0   3  14       17.43       14.82      4.24 o 
   1   3  14       36.33       31.03      9.24 o 
   2   3  14        0.27       -0.88      3.76 o 
 -13   4  14       29.69       33.57      5.27 o 
 -12   4  14       31.20       21.00      4.73 o 
 -11   4  14        0.15       -4.80      3.20 o 
 -10   4  14       24.55       20.15      4.44 o 
  -9   4  14        1.61        1.12      2.69 o 
  -8   4  14        0.53       -1.60      3.01 o 
  -7   4  14       52.90       46.19      5.16 o 
  -6   4  14       48.25       54.68      5.52 o 
  -5   4  14        1.65        2.95      3.39 o 
  -4   4  14      191.95      188.86      9.91 o 
  -3   4  14        3.06        8.80      5.09 o 
  -2   4  14        0.07       -2.75      3.73 o 
  -1   4  14       21.97       22.44      5.28 o 
   0   4  14       56.25       46.18      6.75 o 
 -11   5  14        0.31        0.70      3.82 o 
 -10   5  14        2.91       -0.96      3.69 o 
  -9   5  14       10.93        1.46      3.64 o 
  -8   5  14        8.97        0.90      3.47 o 
  -7   5  14        3.29        0.53      3.98 o 
  -6   5  14        0.00       -2.79      4.12 o 
  -5   5  14       31.99       26.45      5.48 o 
  -4   5  14      109.17       98.40      8.03 o 
  -3   5  14      257.46      266.45     21.03 o 
  -2   5  14       27.54       27.12      9.72 o 
 -15   1  15       15.92       16.65      7.76 o 
 -14   1  15        5.27       -2.99      3.76 o 
 -13   1  15       94.64       88.74      7.26 o 
 -12   1  15       57.80       49.04      6.81 o 
 -11   1  15        2.16       -0.78      3.17 o 
 -10   1  15       14.15       14.43      3.48 o 
  -9   1  15        1.05       -1.19      2.41 o 
  -8   1  15        4.33        0.55      2.53 o 
  -7   1  15       16.59        9.07      4.05 o 
  -6   1  15      266.18      253.35     11.26 o 
  -5   1  15      428.58      414.42     14.30 o 
  -4   1  15       20.42       19.80      4.29 o 
  -3   1  15        8.78        4.31      3.50 o 
  -2   1  15       23.92       27.96      5.27 o 
  -1   1  15      112.26      109.83      9.86 o 
   0   1  15       19.41       23.90      5.64 o 
   1   1  15        7.52        8.56      5.69 o 
   2   1  15        3.19       -2.45      4.75 o 
 -14   2  15      109.09       99.25      8.69 o 
 -13   2  15        0.61       -4.75      3.17 o 
 -12   2  15       62.32       69.86      6.10 o 
 -11   2  15        5.76        3.64      3.04 o 
 -10   2  15       94.22       82.59      5.42 o 
  -9   2  15       77.92       72.32      6.73 o 
  -8   2  15       79.14       68.75     18.84 o 
  -7   2  15       76.42       81.83      7.80 o 
  -6   2  15        5.15        6.45      3.85 o 
  -5   2  15      208.45      211.36     10.34 o 
  -4   2  15      505.66      522.71     37.70 o 
  -3   2  15       14.45        9.53      5.21 o 
  -2   2  15      160.93      166.46     11.90 o 
  -1   2  15       28.30       35.61      6.23 o 
   0   2  15      171.62      173.32     14.24 o 
   1   2  15      160.06      183.32     15.16 o 
 -13   3  15       46.14       62.83      7.94 o 
 -12   3  15        0.82       -2.19      2.97 o 
 -11   3  15      136.82      143.00      7.25 o 
 -10   3  15       26.54       33.59      5.89 o 
  -9   3  15       39.60       42.83      5.11 o 
  -8   3  15        2.27       -3.74      3.87 o 
  -7   3  15       21.82       20.73      5.31 o 
  -6   3  15      211.53      217.43     10.62 o 
  -5   3  15      721.75      746.02     22.80 o 
  -4   3  15      147.73      130.98      9.42 o 
  -3   3  15      193.81      194.94     10.02 o 
  -2   3  15        8.64        2.26      5.14 o 
  -1   3  15       61.65       66.81     10.32 o 
   0   3  15        6.44       -0.34      4.97 o 
 -12   4  15       33.78       35.36      8.11 o 
 -11   4  15        1.26       -5.12      3.76 o 
 -10   4  15       69.69       81.08      7.02 o 
  -9   4  15      101.75       91.55      6.04 o 
  -8   4  15        0.86       -1.48      3.22 o 
  -7   4  15        2.51       -2.16      2.99 o 
  -6   4  15        9.26        5.68      3.51 o 
  -5   4  15       81.14       94.06      6.95 o 
  -4   4  15       97.19       95.94      7.77 o 
  -3   4  15      196.96      193.09     10.53 o 
  -2   4  15       62.46       57.66      7.13 o 
  -1   4  15       68.12       44.28      6.85 o 
  -9   5  15       41.81       46.67      9.24 o 
  -8   5  15       32.00       27.53      5.00 o 
  -7   5  15      296.39      299.44     16.50 o 
  -6   5  15       76.21       78.33      8.36 o 
  -5   5  15       14.81        7.51      5.52 o 
  -4   5  15       29.67       27.19      8.05 o 
 -14   0  16       15.36       13.30      7.23 o 
 -13   0  16       74.85       60.00     10.59 o 
 -12   0  16      353.34      341.97     20.03 o 
 -11   0  16       85.15       75.71     10.94 o 
 -10   0  16        0.61       12.51      5.24 o 
  -9   0  16      242.92      218.04     15.21 o 
  -8   0  16       11.98       11.00      6.07 o 
  -7   0  16       37.33       48.48      8.06 o 
  -6   0  16      162.13      150.42     11.70 o 
  -5   0  16      594.67      597.79     26.58 o 
  -4   0  16      398.62      409.53     21.21 o 
  -3   0  16      516.50      542.20     25.87 o 
  -2   0  16        3.78        0.00      5.11 o 
  -1   0  16       88.51      100.29     11.73 o 
   0   0  16      299.64      379.39     23.66 o 
 -14   1  16       75.38       94.42      8.65 o 
 -13   1  16      139.56      137.86      9.01 o 
 -12   1  16      100.12       99.86     16.20 o 
 -11   1  16      208.62      216.22     10.71 o 
 -10   1  16       73.24       67.40      6.94 o 
  -9   1  16      265.26      272.41      9.80 o 
  -8   1  16        0.13       -3.75      2.50 o 
  -7   1  16        0.82       -4.10      2.74 o 
  -6   1  16      295.90      325.27     13.42 o 
  -5   1  16       11.96       14.36      6.31 o 
  -4   1  16      197.45      213.16     10.26 o 
  -3   1  16       56.10       60.57     11.84 o 
  -2   1  16       26.54       19.05      4.82 o 
  -1   1  16       57.90       69.12      8.79 o 
   0   1  16        0.06        2.72      4.46 o 
 -14   2  16      101.88       89.89     12.72 o 
 -13   2  16        0.88       -2.97      3.76 o 
 -12   2  16       45.01       36.75      6.45 o 
 -11   2  16       71.89       70.27      6.26 o 
 -10   2  16        0.05       -1.51      2.85 o 
  -9   2  16        0.22        0.82      2.90 o 
  -8   2  16      115.94      127.50     13.20 o 
  -7   2  16        1.04       -1.01      3.32 o 
  -6   2  16      103.23       98.10      7.38 o 
  -5   2  16        0.10       -3.19      5.14 o 
  -4   2  16       42.31       49.13      6.73 o 
  -3   2  16       16.99       24.68      7.37 o 
  -2   2  16      155.58      159.62     25.54 o 
  -1   2  16        0.25       -0.32      4.01 o 
   0   2  16       57.31       87.15      9.77 o 
 -13   3  16        0.14       -4.29      3.09 o 
 -12   3  16        7.78        3.11      3.51 o 
 -11   3  16        0.30       -4.13      2.75 o 
 -10   3  16        3.23        2.54      3.21 o 
  -9   3  16       19.06       16.39      5.11 o 
  -8   3  16      235.94      199.14     14.47 o 
  -7   3  16      148.19      134.87      8.72 o 
  -6   3  16       12.60       17.11      4.99 o 
  -5   3  16       65.55       85.05     10.78 o 
  -4   3  16       13.58       13.71      4.97 o 
  -3   3  16        1.29       -0.47      3.17 o 
  -2   3  16        5.67        3.36      5.48 o 
  -1   3  16        3.17        1.37      5.14 o 
 -11   4  16        7.27        5.88      5.15 o 
 -10   4  16       11.17        2.55      3.76 o 
  -9   4  16       73.53       97.23      9.83 o 
  -8   4  16        3.67        2.61      4.59 o 
  -7   4  16        1.11        1.04      4.09 o 
  -6   4  16        2.16       -2.08      5.47 o 
  -5   4  16       44.17       44.39      9.63 o 
  -4   4  16       18.64        6.58      6.55 o 
  -3   4  16       37.00       39.76      9.19 o 
 -14   1  17        4.05       -1.17      3.83 o 
 -13   1  17        6.99        1.90      4.10 o 
 -12   1  17       50.09       48.06      7.02 o 
 -11   1  17        5.61       -0.25      3.38 o 
 -10   1  17      173.19      145.85      9.16 o 
  -9   1  17      163.56      155.08      9.53 o 
  -8   1  17        4.85        2.58      3.16 o 
  -7   1  17        7.62        1.49      4.16 o 
  -6   1  17       20.54       13.36      4.70 o 
  -5   1  17       31.32       32.18      7.81 o 
  -4   1  17       53.65       59.99      6.97 o 
  -3   1  17       50.29       67.25      7.53 o 
  -2   1  17        0.01        4.99      4.15 o 
  -1   1  17       30.78       51.32      9.51 o 
 -13   2  17      141.26      145.95      9.56 o 
 -12   2  17       23.23       27.27      5.84 o 
 -11   2  17        2.36        1.59      3.20 o 
 -10   2  17      315.03      310.44     11.52 o 
  -9   2  17       20.70        9.71      4.71 o 
  -8   2  17       12.71       15.15      4.91 o 
  -7   2  17        4.42        4.21      4.11 o 
  -6   2  17       22.40       18.92      5.14 o 
  -5   2  17      106.79      106.04     11.92 o 
  -4   2  17      171.21      184.02     10.22 o 
  -3   2  17        2.21        0.55      5.00 o 
  -2   2  17        0.22        4.04      5.45 o 
 -12   3  17      124.86      123.19      7.23 o 
 -11   3  17       17.95       26.08      5.07 o 
 -10   3  17       64.42       71.16      7.60 o 
  -9   3  17       55.19       70.65      8.41 o 
  -8   3  17        4.48       -0.46      4.42 o 
  -7   3  17        3.54       -1.66      4.97 o 
  -6   3  17       34.35       36.99      6.40 o 
  -5   3  17        1.73        0.22      4.00 o 
  -4   3  17       11.77       11.16      4.54 o 
  -3   3  17       20.00       34.31      8.77 o 
  -9   4  17       74.81       89.38      9.61 o 
  -8   4  17       21.00       16.99      5.86 o 
  -7   4  17       35.84       30.21      6.65 o 
  -6   4  17       85.50      110.30     14.33 o 
 -13   0  18      131.73      124.57     12.66 o 
 -12   0  18       64.45       26.23      8.74 o 
 -11   0  18      429.53      421.16     23.58 o 
 -10   0  18        1.67        1.30      5.65 o 
  -9   0  18      141.62      155.38     14.10 o 
  -8   0  18      251.96      285.96     19.74 o 
  -7   0  18      108.81      145.03     14.09 o 
  -5   0  18       22.76       30.16      7.75 o 
  -4   0  18       52.38       94.61     12.20 o 
  -3   0  18       28.44       38.59      9.63 o 
 -13   1  18       11.25        5.74      4.67 o 
 -12   1  18       62.55       93.14      8.33 o 
 -11   1  18       12.29        7.93      6.85 o 
 -10   1  18      224.44      233.48     11.94 o 
  -9   1  18        0.09       -2.84      4.10 o 
  -8   1  18       43.59       62.11      6.22 o 
  -7   1  18        5.07        6.76      4.57 o 
  -6   1  18       14.09       19.27      5.60 o 
  -5   1  18        1.83        2.36      5.69 o 
  -4   1  18      112.33      134.57     12.38 o 
  -3   1  18        5.40        3.96      3.90 o 
 -12   2  18        0.62       -5.23      3.49 o 
 -11   2  18      157.63      142.68      9.41 o 
 -10   2  18        1.02        1.53      3.73 o 
  -9   2  18       21.75       21.55      4.71 o 
  -8   2  18       12.30        5.76      4.73 o 
  -7   2  18      103.99      121.44      8.79 o 
  -6   2  18        0.29       -1.97      3.97 o 
  -5   2  18       80.06       86.96      8.81 o 
  -4   2  18       24.73       26.92      9.37 o 
 -10   3  18        0.87       -2.50      3.58 o 
  -9   3  18       10.90        9.07      5.42 o 
  -8   3  18        0.22       -1.95      4.43 o 
  -7   3  18       29.41       30.70      6.22 o 
  -6   3  18        9.92       11.64      6.29 o 
 -11   1  19        0.16       -5.15      3.48 o 
 -10   1  19        1.75       -4.01      3.87 o 
  -9   1  19        0.01        0.00      3.93 o 
  -8   1  19        6.43        3.26      6.48 o 
  -7   1  19       15.29       33.97      6.80 o 
  -6   1  19        1.08       -2.64      4.22 o 
  -9   2  19      196.16      186.84      9.27 o 
  -8   2  19        3.91       -0.45      4.66 o 
  -7   2  19       37.78       58.21      8.33 o 
                                                 
